# Supplementary material for: Extent of Unidentified Complaints and Depression Is Inversely Associated with Fish and Shellfish Intake in Young Japanese Women
Source: Nutrients. 2025 Apr 3;17(7):1252. doi: 10.3390/nu17071252 (PMC11990306; doi:10.3390/nu17071252)
Supplement: Supplementary file 1 [file nutrients-17-01252-s001.zip]

Archive with 2 entries (2 files):
- raw data nutrients-3550246.xlsx
- Suppl_Tables_nutrients-3550246_rev.1.xlsx
