# Supplementary material for: Extent of Unidentified Complaints and Depression Is Inversely Associated with Fish and Shellfish Intake in Young Japanese Women
Source: Nutrients. 2025 Apr 3;17(7):1252. doi: 10.3390/nu17071252 (PMC11990306; doi:10.3390/nu17071252)
Supplement: Supplementary file 1 [file nutrients-17-01252-s001.zip › raw data nutrients-3550246.xlsx]

## Sheet: Original Data
V1	BDI-II	MDCQ	年齢	身長	体重	ＢＭＩ	V8	V9	V10	V11	V12	V13	V14	V15	V16	V17	V18	V19	V20	V21	V22	V23	V24	V25	V26	V27	V28	V29	V30	V31	V32	V33	V34	V35	V36	V37	V38	V39	V40	V41	V42	V43	V44	V45	V46	V47	V48	V49	V50
	BDI-II	潜在性栄養素欠乏症愁訴に関する質問表	年齢	身長	体重	ＢＭＩ （１８才以上）	02.エネルギー	03.水分	04.たんぱく質	05.アミノ酸組成たんぱく質	06.脂質	07.TG当量	08.飽和脂肪酸	09.一価不飽和脂肪酸	10.多価不飽和脂肪酸	11.コレステロール	12.炭水化物	13.利用可能炭水化物（単糖当量）	14.水溶性食物繊維	15.不溶性食物繊維	16.食物繊維総量	17.灰分	18.ナトリウム	19.カリウム	20.カルシウム	21.マグネシウム	22.リン	23.鉄	24.亜鉛	25.銅	26.マンガン	27.ヨウ素	28.セレン	29.クロム	30.モリブデン	31.レチノール	32.α-カロテン	33.β-カロテン	34.β-クリプトキサンチン	35.β-カロテン当量	36.レチノール活性当量	37.ビタミンD	38.α-トコフェロール	39.β-トコフェロール	40.γ-トコフェロール	41.δ-トコフェロール	42.ビタミンK	43.ビタミンB1	44.ビタミンB2
1	16	41	21	161.6	51.2	19.6059	1207.57	568.099	39.9405	31.4307	37.5896	35.0602	13.6881	13.7491	6.13785	212.676	150.189	129.371	0.948862	3.53751	4.92543	8.04453	1821.93	1115.43	254.403	116.196	586.167	3.35477	4.9092	0.509318	1.36777	513.752	36.6133	3.36578	95.2049	104.002	196.963	993.156	48.6123	1123.67	199.224	2.40737	3.07806	0.149538	3.26509	0.878126	67.3954	0.594411	0.656102
2	4	39	20	161	56.8	21.9127	1840.05	1594.29	51.5712	38.3923	41.041	37.3642	12.7376	13.5111	9.6761	321.089	277.455	203.436	3.07402	10.1874	15.325	14.9572	2912.55	2584.27	535.353	274.518	871.362	7.97022	6.89362	1.09324	2.77989	2048.6	44.6423	8.18394	164.605	127.173	999.374	4978.58	216.316	5580.58	596.393	4.02838	6.05135	0.237437	8.55637	2.41062	295.235	0.719716	1.13865
3	17	38	19	163.5	48	17.9558	1867.85	869.767	63.467	51.3368	62.7099	57.9123	18.5557	22.3876	14.5437	360.899	257.564	229.286	3.70492	10.8399	15.2414	17.4696	4090.27	2436.65	419.258	254.288	894.639	8.19974	8.01847	1.20938	2.99926	659.97	53.1913	8.98894	190.931	138.105	978.659	4613.2	382.032	5302.21	583.765	1.82993	7.25161	0.472588	14.7875	4.08529	322.079	1.0437	1.03061
4	3	37	19	165	51.2	18.8062	1986.85	1071.28	62.5765	47.7838	65.6076	61.8228	25.3388	22.9907	10.903	296.831	280.26	241.651	2.61944	7.45586	10.8648	16.6205	3996.04	2153.33	517.257	218.798	943.303	6.16634	7.79146	1.01644	2.46807	797.946	56.934	7.98101	154.957	130.055	568.274	2839.86	320.97	3300.29	407.55	3.88071	6.08894	0.302188	11.0475	2.83207	191.076	0.994754	1.13353
5	22	34	19	160	56	21.875	1368	478.837	51.5423	41.5289	63.4828	59.8073	21.8131	21.7907	13.5569	281.728	145.803	122.578	2.45407	6.06836	8.81783	12.6954	2990.65	1588.47	420.333	191.756	752.336	6.09801	5.37975	0.783239	1.53307	285.994	43.7826	7.22629	114.855	132.863	181.596	1003.95	94.7599	1162.54	231.691	3.38938	5.33275	0.399659	13.8375	4.22881	196.127	0.701361	0.835853
6	20	34	21	163.2	48.2	18.097	2017.81	901.901	67.5197	51.5639	68.4195	63.669	24.3792	25.032	11.5984	398.911	276.497	248.967	3.3945	10.5613	14.8678	17.2145	3986.26	2530.22	412.931	225.055	970.34	7.07303	8.46056	1.09752	2.77204	849.385	64.0999	9.18566	143.117	157.872	623.692	3081.88	333.477	3572.75	459.09	4.24558	6.91848	0.317148	9.80189	2.0268	195.446	1.18815	1.19671
7	18	33	20	162	55.3	21.0715	1443.69	383.509	37.8176	31.5524	49.316	46.2345	13.4816	17.8618	12.9692	222.639	204.071	173.104	1.63345	5.54178	7.23768	6.93706	1506.12	1002.1	194.813	131.999	519.386	4.20865	4.8298	0.668822	1.60369	141.681	31.039	3.89262	120.939	93.6509	58.3772	290.807	38.2848	354.346	125.005	1.08776	4.68587	0.397417	8.67045	2.27197	78.2929	0.557991	0.543189
8	14	33	20	151.4	46.5	20.2862	1605.56	710.389	50.8437	39.6	67.5717	63.8672	17.0628	26.7701	17.3639	242.895	176.897	142.586	2.49848	8.29879	11.1918	12.6572	3031.65	1778.89	274.107	172.962	674.136	5.62241	6.27846	0.75289	1.84228	437.704	52.2712	6.61184	86.098	74.2197	742.925	3548.48	229.476	4033.77	412.532	1.37582	8.28195	0.543056	16.4184	3.50528	210.432	1.05123	0.883511
9	2	33	19	152	50	21.6413	1899.09	901.741	74.6989	58.3855	75.0556	70.0146	21.7725	28.4657	16.8177	319.789	227.125	197.452	3.06667	10.4027	16.5419	22.4481	5741	2730.13	491.17	288.223	1046.11	9.03922	9.11134	1.10274	2.92199	3258.51	62.3088	8.42025	169.5	132.662	1141.65	5737.61	233.013	6415.89	669.756	3.28296	8.36499	0.45501	17.2892	4.20887	333.597	1.25285	1.23609
10	21	32	20	167.3	60	21.4368	1365.19	471.776	47.4049	37.781	55.8684	52.2999	19.2908	20.4135	10.3463	265.212	163.075	145.694	2.01654	5.36992	7.77642	10.6615	2707.79	1184.49	329.598	131.677	638.174	4.65916	5.37311	0.61639	1.37228	392.17	47.8469	5.61243	79.8499	124.47	370.745	1769.17	29.2084	1973.65	290.893	1.86177	4.54123	0.385973	10.8194	2.57935	131.536	0.755002	0.831083
11	15	32	21	156	48	19.7239	1297.19	553.224	43.7083	34.9215	49.6279	46.5007	18.0678	17.0631	9.35313	247.036	163.2	138.737	2.17097	5.90206	8.59974	11.2583	2662.35	1458.82	394.281	150.561	659.187	4.68236	4.68501	0.632617	1.46542	564.011	50.0782	5.42044	78.27	136.763	231.302	1227.49	220.59	1462.22	260.688	3.08548	4.85284	0.352039	7.99424	2.07821	101.657	0.689306	0.893658
12	23	31	21	162.7	47.8	18.0573	537.193	314.844	20.5304	16.2521	18.8563	17.4308	6.15555	6.83295	3.68515	136.28	69.9997	63.5918	1.28083	3.44313	4.74044	6.63609	1352.56	1209.04	151.897	85.4732	340.696	2.50925	2.49502	0.401442	0.970266	13.4722	17.5341	4.81709	44.587	52.827	132.301	669.665	34.2983	760.691	117.598	0.885529	2.32221	0.0766297	3.24347	0.950739	75.4641	0.410414	0.362179
13	12	31	19	160	53	20.7031	1368.78	466.821	36.8637	29.7113	47.902	43.2739	13.2844	16.5172	11.6753	154.493	191.959	151.887	2.11448	7.2116	10.5917	11.3399	2952.93	1351.86	324.785	165.28	538.735	5.42612	4.65724	0.662863	1.77173	547.998	35.8634	4.70377	109.872	110.741	354.702	1691.79	61.1391	1906.21	271.415	1.12177	5.83548	0.399841	8.23223	2.12741	128.104	0.726338	0.751402
14	8	31	20	160	52	20.3125	1780.63	932.563	60.7323	47.2704	51.0806	47.0557	18.4136	17.9661	8.73881	300.787	242.62	212.086	2.3132	8.48141	11.957	10.0811	1444.71	2168.8	419.705	227.892	928.015	6.50919	7.99738	1.0661	2.76453	1240.97	49.0946	7.16992	184.597	138.031	708.085	3465.86	240.219	3947.47	469.73	3.80057	5.10645	0.170934	6.03801	1.59436	210.913	0.916572	1.00633
15	23	30	21	166.8	47.3	17.0008	1919.17	958.296	70.5027	45.6363	58.7954	54.7999	24.2382	18.7853	9.41191	118.132	236.584	190.786	3.56701	9.33578	13.4514	15.121	3540.01	2005.49	575.901	246.662	885.851	6.67378	6.45448	0.973544	2.45262	610.666	50.2521	9.61005	147.504	80.9221	556.141	2686.96	196.609	3083.22	337.772	1.97089	4.67252	0.427503	10.2847	3.31068	235.044	0.950949	1.06076
16	20	30	20	168.8	44.6	15.6527	2607.8	1501.26	64.2735	51.0697	84.361	77.9474	35.9499	26.6019	11.9817	411.263	384.421	323.972	3.82093	11.0318	16.0805	15.2083	2572.13	2860.1	896.991	263.743	1190.2	7.5995	8.75185	1.15261	2.96573	489.954	51.2148	7.87365	191.176	300.449	758.922	3712.01	422.524	4359.96	666.433	2.46097	7.63498	0.336916	11.5061	3.30306	251.829	1.07058	1.65128
17	24	29	21	157.5	47	18.9468	1514.09	831.359	56.4458	43.9285	52.526	49.0531	16.1346	19.7896	11.113	265.912	188.599	169.82	2.52114	8.07065	11.2484	11.4646	2369.05	1873.78	336.393	187.968	804.525	5.29011	7.00656	0.859412	2.4536	718.606	53.1746	4.97977	147.747	96.6949	198.654	1224.11	128.667	1398.19	215.761	3.15213	5.12838	0.312092	10.1287	2.61226	187.052	0.955084	0.916331
18	10	29	20	163.5	68	25.4374	2040.87	1017.92	62.2669	48.7322	72.3917	67.0234	22.5781	26.2773	15.3474	255.56	261.178	210.244	3.39777	10.7557	14.8193	13.2494	2431.02	2534.04	421.983	247.163	908.508	7.20371	7.9352	1.06976	2.62147	305.355	43.7501	8.84196	155.27	127.466	565.777	2796.57	533.387	3363.98	408.809	2.0874	7.71152	0.412325	12.4616	3.2772	229.148	1.18698	1.01778
19	20	28	19	170	59	20.4152	1439.73	727.101	51.8891	39.7415	33.6971	30.6073	11.6381	11.4873	6.29235	254.739	224.894	214.92	1.60387	5.67806	7.63301	7.95507	1210.91	1671.08	297.818	166.416	739.899	4.62358	6.58114	0.947765	2.46535	388.477	48.0886	4.64189	177.59	112.818	511.33	2433.5	308.634	2848.37	352.16	5.27149	4.23678	0.108887	4.6886	1.37682	144.044	0.6991	0.7537
20	13	27	19	161	51	19.6752	2037.04	1000.43	70.9913	55.9697	65.7793	61.1008	23.8106	22.947	11.7739	380.327	279.859	252.705	3.06917	8.61087	12.1339	21.2298	5557.44	2328.45	562.062	243.656	1062	7.33901	8.29748	1.13006	2.87149	446.409	75.231	9.0458	175.548	179.748	485.549	2404.7	272.458	2799.35	416.715	4.58855	6.33573	0.414146	11.2541	3.04678	197.993	1.10472	1.31325
21	3	27	19	163.2	54.2	20.3497	1301.42	437.296	31.2736	25.2616	34.8013	32.592	10.3546	12.3843	8.54283	106.324	209.869	185.256	1.51036	5.81974	7.6812	8.15688	1975.79	1061.1	209.929	120.391	486.324	3.47192	4.42527	0.660027	1.89486	416.452	24.482	3.11203	130.834	57.2065	319.392	1517.43	74.7877	1725.27	201.532	1.7495	4.06934	0.253298	5.88542	1.44765	90.5831	0.430609	0.424607
22	17	26	19	156	51.2	21.0388	1561.88	403.331	50.8952	40.9623	65.4909	61.9495	22.28	23.4469	13.5399	223.408	184.738	150.303	1.96225	6.03084	8.01428	12.3448	3178.92	1359.55	340.741	163.347	739.796	4.90092	5.52642	0.684041	1.49086	109.748	52.3166	6.20243	94.7237	109.843	54.294	272.912	25.7084	333.377	139.562	2.67716	5.70692	0.43613	9.64475	2.42161	77.9689	0.792329	0.800596
23	19	25	20	158.6	46	18.2874	1724.6	903.044	57.9822	44.9973	46.0738	42.1229	13.4002	15.6929	11.3763	221.762	264.719	239.371	3.19895	10.5851	14.2397	12.4095	2133.54	2461.78	390.63	250.719	861.954	7.18306	7.46999	1.27209	3.24764	511.869	47.2291	8.67398	217.589	97.0996	813.56	3865.03	393.996	4471.29	470.839	5.16224	6.63131	0.28247	10.2885	2.95197	272.368	0.865396	0.869368
24	12	25	20	154.2	52.3	21.9955	1310.87	414.695	43.3198	32.054	46.86	42.5816	17.7256	15.7725	7.23182	188.587	171.517	147.803	1.38286	4.36627	6.29375	6.79386	1349.07	1068.5	349.131	115.066	624.382	3.60938	4.66051	0.545495	1.20308	178.444	36.2688	4.26883	76.5276	150.459	350.462	1625.34	20.0441	1827.22	302.759	3.48088	4.07914	0.218222	5.25265	1.08346	80.8334	0.590239	0.711982
25	17	23	21	152.2	35.2	15.1954	1748.51	528.482	56.2975	45.3721	63.8112	59.5481	20.3605	22.3834	14.269	292.57	232.389	192.603	3.14112	9.0359	12.4786	12.7246	2952.04	1732.3	372.847	200.5	767.267	6.57559	5.91922	0.879784	1.97492	355.511	61.7742	7.55642	103.476	130.594	415.678	1977.2	89.4041	2243.79	319.845	3.857	6.95932	0.544802	10.0012	2.65038	155.677	0.907389	0.956415
26	11	23	21	157.9	56.2	22.5409	1631.68	759.622	54.3081	43.4235	51.7395	47.9505	15.7344	18.9104	11.3418	247.853	225.851	203.977	3.1304	9.04292	12.3922	12.3146	2645.4	1949.5	352.923	191.372	758.813	5.88416	6.47515	0.949277	2.49944	276.862	58.7721	7.45128	132.934	104.763	392.133	1899.5	124.414	2164.92	287.229	2.67048	5.98102	0.454329	9.51236	2.50664	163.875	1.00895	0.942527
27	5	23	19	156	44.5	18.2857	1246.96	456.183	38.6652	29.9553	31.4015	28.9491	8.91129	11.7472	7.19386	173.111	193.449	188.781	0.891681	3.88838	5.10906	6.91093	1649.99	886.424	151.287	114.386	512.348	3.66774	5.38423	0.75443	2.05571	359.066	32.7762	3.31211	167.751	60.6207	240.291	1191.27	66.0285	1343.35	174.451	2.77283	3.15104	0.168787	7.2026	1.92101	98.41	0.474347	0.448411
28	11	22	19	162	52.8	20.1189	2561.95	1621.94	111.461	86.4641	95.4964	86.7353	34.8336	34.2894	13.9174	466.957	309.111	257.206	4.28287	12.9992	19.7326	18.9662	2779.86	4154.65	871.035	389.341	1623	11.3446	13.8432	1.54086	3.62544	1720.52	81.8994	12.7323	227.526	263.673	1333.67	6415.42	564.55	7377.1	880.151	4.40736	8.95244	0.311302	9.72516	3.22268	405.308	2.11521	1.95
29	7	22	19	160	60	23.4375	1779.21	918.295	78.2197	61.1845	49.039	44.2659	12.8591	17.0275	12.6434	387.689	248.812	226.016	3.04168	10.0159	13.822	16.7082	3650.25	2488.4	429.346	291.455	1067.62	9.15403	9.10432	1.42806	3.37987	838.51	73.1309	8.46078	248.554	135.452	498.077	2562.75	280.21	2953.15	385.555	7.69404	6.07054	0.327491	10.6235	3.71688	263.831	1.04087	1.06172
30	6	22	20	145.4	65	30.7457	1556.66	602.236	56.1975	43.8267	51.7468	48.2397	13.8945	20.0057	12.3982	216.118	206.768	188.365	1.97434	6.3691	8.6285	10.6352	2519.85	1476.02	205.292	159.424	698.463	4.73831	6.78364	0.829947	2.14376	297.259	50.1137	4.71111	143.102	68.3487	235.424	1170.38	140.907	1361.85	182.934	3.00678	5.20544	0.380123	10.2235	2.57416	133.164	0.92835	0.693076
31	6	22	20	155	45	18.7305	1494.06	568.109	46.9977	36.6993	41.2247	36.0806	14.0264	13.1663	7.40476	188.104	220.375	194.364	1.47889	5.01655	7.5186	15.4601	4554.07	1251.63	380.14	165.824	705.877	4.91619	5.72138	0.76145	2.08576	207.243	42.3217	4.75087	156.994	154.078	168.699	815.583	20.7775	921.915	232.408	3.50078	3.93591	0.218269	5.49967	1.54797	99.6918	0.655387	0.785299
32	5	22	22	158.5	56	22.291	2552.15	1203.26	92.9427	73.6454	111.241	104.573	32.1528	40.0162	27.89	479.626	288.765	211.132	4.35038	14.7513	20.0222	22.125	4381.88	3774.31	764.291	370.536	1455.91	10.8272	10.4341	1.34605	3.02799	1154.23	89.3272	10.7998	176.691	231.147	998.207	4735.92	175.423	5345.58	680.094	7.85418	13.582	0.739233	19.4735	5.03191	355.808	1.51147	1.68451
33	4	22	21	157.6	49	19.728	2047.6	1111.65	66.3445	52.456	63.9596	59.2133	19.5355	22.6583	14.5755	300.436	287.585	246.394	3.81431	12.3979	17.9336	17.9959	3812.01	2846.31	564.659	303.455	1029.89	9.04326	8.29664	1.31885	3.53778	1810.05	60.9681	9.813	199.783	140.281	996.234	4913.51	354.713	5596.58	609.336	4.43535	8.19353	0.452241	13.6216	3.50584	304.577	1.06905	1.22099
34	2	22	19	165	64.8	23.8017	1467.61	392.401	50.8139	39.6793	63.0515	59.7338	18.5316	24.8821	13.799	237.153	166.962	149.234	1.34527	4.51197	6.51169	10.5376	2797.05	1194.03	173.562	130.687	624.786	3.91963	6.04997	0.620525	1.59775	664.365	45.5472	4.32138	90.7817	75.1952	130.188	727.602	52.2477	825.901	146.033	1.68243	5.49267	0.388935	12.3641	2.50047	83.6113	0.872374	0.658482
35	8	21	19	154	48	20.2395	1485.15	618.539	50.7296	38.2337	41.2951	36.0818	11.2203	14.4303	9.0062	178.914	221.593	188.713	1.75427	7.09737	11.4349	11.5075	2584.2	1797.23	343.301	196.362	718.721	6.09188	6.40084	0.861434	2.36323	1782.22	42.1385	4.69578	151.732	128.879	583.505	2917.46	124.371	3264.9	402.069	4.63928	5.7275	0.221708	5.29472	1.30429	147.177	0.830088	0.808423
36	6	21	21	160.5	54.5	21.1566	1738.82	659.024	44.8366	35.7093	57.9804	54.5836	14.9821	20.8472	16.4864	156.436	245.449	188.147	2.90987	10.4603	14.0676	12.7097	2630.44	2210.87	312.998	220.868	699.069	6.31537	5.52217	0.934025	2.36916	842.803	39.5215	7.47006	127.463	75.7804	409.012	2118.74	289.266	2471.51	282.75	2.80337	8.15096	0.464972	10.7349	2.5518	145.503	0.774555	0.709443
37	4	21	19	155	50	20.8117	1734.2	670.406	65.1478	50.2327	61.3459	57.4982	22.7826	22.6416	9.67835	262.319	221.262	211.378	1.80204	5.97463	8.2594	8.59341	1347.52	1727.27	331.008	184.568	877.885	5.22158	8.45232	0.96503	2.33282	507.533	48.4813	6.68719	176.607	101.671	460.261	2175.96	48.4029	2442.35	306.308	2.86563	4.4115	0.187699	8.51213	2.16231	179.619	1.05451	0.884488
38	13	20	18	167.2	60	21.4624	2280.95	1050.24	81.7395	64.4883	80.3594	74.2517	24.7055	27.8921	18.5336	460.299	300.085	267.046	3.60733	10.8692	14.8377	17.2893	3405.68	2872.55	592.193	302.881	1229.94	9.28181	9.48828	1.47804	3.35116	422.093	78.8497	11.4073	231.399	213.763	517.534	2571.88	421.802	3060.81	473.118	7.52111	9.06926	0.498884	17.7481	4.93847	267.642	1.14775	1.34332
39	12	20	21	161.5	47	18.0199	1665.97	830.727	62.4928	48.6639	49.7809	45.7507	16.3004	17.0165	10.5598	325.695	233.998	211.717	2.80115	9.34131	12.9054	15.9634	3734.3	2198.25	412.004	230.725	906.185	7.41404	7.65719	1.1427	2.6776	768.877	55.0931	7.50713	196.598	138.719	536.237	2621.03	134.491	2965.89	388.661	4.9507	5.36446	0.272108	10.2506	3.26867	229.96	0.84632	0.982476
40	10	20	20	153	45.5	19.437	1972.34	934.571	65.3363	53.1476	70.8769	65.9586	21.5228	24.7184	16.92	320.139	256.772	214.008	2.86888	10.3199	14.5337	16.0427	3240.48	2584.52	601.637	276.335	1059.99	8.16798	8.43165	1.16557	2.8068	1514.32	55.6277	8.15712	200.915	189.646	540.38	2821.02	181.789	3184.16	457.762	2.94211	7.73804	0.456187	13.1713	3.75415	238.202	1.02187	1.23759
41	1	20	27	160	48.5	18.9453	2205.46	1179.19	84.0536	66.9076	74.7783	69.1452	24.0334	26.2685	15.9134	397.385	263.161	219.77	3.89006	12.1395	17.6234	18.4469	3492.95	3223.78	615.818	360.798	1253.35	10.5938	9.87825	1.485	3.60844	1699.14	72.8068	12.6908	226.283	168.05	1059.25	5107.53	235.578	5765.57	652.412	4.8929	8.316	0.436333	13.4168	4.10684	373.401	1.32534	1.41104
42	0	20	20	158.3	53	21.1502	1892.49	924.318	66.6209	50.6123	60.0185	54.0327	19.7278	21.9862	10.1078	234.012	265.613	235.48	2.78908	10.322	14.1873	10.7933	1455.77	2634.75	437.354	238.691	942.106	6.85854	8.98886	1.14668	3.06819	285.467	47.4624	7.77772	179.329	144.122	1080.19	5011.65	368.403	5745.72	623.063	3.28051	7.40267	0.189192	7.00112	1.52163	252.561	1.3098	1.07321
43	13	19	21	165	56	20.5693	1622.09	652.156	53.2557	42.1957	57.0428	53.2586	19.5801	20.8534	10.5463	288.74	215.789	196.014	1.59803	5.50965	7.32586	15.0614	3971.84	1656.35	384.866	152.39	790.635	4.40908	6.79115	0.734949	1.88102	233.201	47.8091	5.03806	127.129	157.274	511.716	2376.19	150.269	2713.93	385.36	2.35726	5.41126	0.263862	8.71451	1.83517	135.257	0.824017	0.900824
44	10	19	20	165	56	20.5693	1679.48	861.025	61.5286	49.8979	59.8257	55.8148	20.8442	20.8573	11.698	282.819	202.686	170.493	2.45807	8.20794	11.1464	15.0683	3358.14	2097.56	558.085	224.818	961.914	6.52029	7.35227	0.929875	2.29347	558.756	57.9693	6.43816	155.901	166.898	720.753	3335.54	65.2531	3743.15	480.771	2.92017	5.98009	0.361063	9.46177	2.77127	225.762	0.922789	1.12876
45	3	19	21	173	65	21.7181	1765.09	681.128	55.0884	42.9597	55.0267	51.3338	18.478	19.7098	11.0292	274.493	255.157	231.631	2.24909	7.10667	9.69561	10.3768	2130.32	1704.94	304.325	173.781	766.123	5.24236	6.75001	0.93189	2.34844	401.916	50.0885	5.96312	151.868	117.577	354.16	1741.87	265.024	2066.15	291.565	4.01433	5.54662	0.320284	8.93734	2.22278	125.058	0.833513	0.823575
46	18	18	21	157	46	18.662	1462.48	925.621	51.8699	40.9345	44.9963	41.6471	18.1086	15.7556	6.00141	194.216	202.462	194.396	1.66857	6.74957	8.52729	17.3809	4398.16	2046.82	575.99	169.657	892.753	4.05916	7.47508	0.724386	2.21885	180.106	39.6583	4.1965	154.185	174.724	1109.9	5047.16	76.0838	5642.86	643.805	2.00964	4.54671	0.101156	5.03437	0.93885	240.902	0.881235	1.11422
47	6	18	21	152	44	19.0443	1123.6	460.472	51.4511	39.215	37.953	35	11.2465	14.7296	7.60594	266.179	136.673	129.801	0.942924	3.71738	5.73557	8.80848	2009.89	1266.56	179.874	141.22	642.159	4.57756	6.12823	0.678836	1.67202	1094.52	46.1895	3.68692	127.165	81.9918	426.926	2077.62	33.8037	2303.23	276.494	4.14478	3.67812	0.144903	5.87787	1.65969	137.304	0.738252	0.652606
48	2	18	20	158	47	18.8271	1896.65	984.293	69.2321	54.2673	61.4932	57.2113	18.9739	22.6618	13.2013	286.758	254.467	225.005	3.18949	10.8541	14.7524	16.7143	3551.6	2664.36	504.342	259.151	1011.26	7.65124	8.97998	1.18022	3.0391	622.089	57.0485	7.9191	191.311	121.75	1218.51	5631.55	119.287	6307.36	648.747	3.2979	7.49113	0.358325	10.9111	2.99382	335.508	1.20258	1.13145
49	12	17	19	157	50	20.2848	1582.64	685.166	56.2058	44.517	54.3277	50.5875	18.4148	19.5664	10.4751	319.791	209.989	182.249	2.33847	6.3339	8.93534	12.6727	3100.18	1575.53	393.781	160.553	777.789	5.1739	6.04272	0.740551	1.81435	312.295	68.8283	5.78577	93.6882	143.169	232.335	1132.89	79.6903	1298.13	254.547	4.13234	5.4134	0.41962	8.34671	2.04267	91.8551	0.896789	1.01509
50	11	17	20	153	53	22.6409	1673.82	732.605	61.0497	47.8559	58.4562	54.6338	19.9457	21.8123	10.5655	253.217	217.895	189.395	2.59	8.06327	11.1782	13.4992	3089.86	1968.2	357.59	184.408	854.571	5.32787	7.16546	0.832537	2.20664	552.841	57.3024	5.89266	118.16	109.537	492.179	2393.78	179.34	2746.34	339.876	2.86309	5.81648	0.340673	7.63007	1.82083	161.564	1.0468	0.922005
51	5	17	20	158.5	51	20.3007	997.196	351.829	31.2429	25.2714	34.1796	31.9519	8.85185	12.5776	9.22638	205.593	132.386	121.43	1.0142	3.61298	5.06627	7.55917	1981.05	798.866	163.834	107.963	426.326	3.48285	4.07431	0.557049	1.41109	498.486	32.4748	2.93523	110.86	69.8635	91.7937	496.425	24.5309	553.888	119.222	1.55593	3.42615	0.259566	8.36556	2.16556	88.9407	0.450728	0.510097
52	5	17	19	162.5	60.5	22.9112	2644.64	919.15	78.4449	61.6629	76.7829	71.5935	22.2066	28.6179	17.9392	357.015	392.644	371.254	2.44802	9.59581	12.5703	16.8989	4179.09	2059.66	387.198	251.323	1079.91	7.53397	10.9737	1.49419	3.96026	575.911	68.3598	7.52393	297.241	131.079	459.765	2175.88	64.8252	2445.28	338.424	3.97049	7.38095	0.457193	15.3431	3.53318	190.575	1.16513	1.05792
53	4	17	20	159	48	18.9866	1830.63	903.43	75.3851	59.2472	79.0734	73.9489	26.6861	28.5075	15.5854	372.627	198.258	182.526	2.9692	9.42199	13.0486	16.6876	3446.76	2614.54	572.569	272.321	1114.92	8.08902	9.52335	1.18513	2.74196	738.078	61.6289	9.47616	200.91	163.503	977.588	4562.21	93.3462	5105.54	591.872	3.92565	7.44536	0.351443	15.9292	4.18019	359.157	1.23363	1.28822
54	3	17	20	157	57	23.1247	1816.26	838.269	62.0993	49.6576	64.0947	59.8646	26.0643	22.3251	8.86098	386.201	239.921	215.368	2.34634	6.45082	9.1211	11.4919	2205.04	1900.76	503.335	176.019	939.275	5.26372	7.50438	0.841347	1.98251	324.876	58.4483	5.73293	125.372	202.496	352.063	1776.89	456.325	2206.05	389.44	2.71937	4.93893	0.273176	6.80735	1.87854	121.976	0.994121	1.15474
55	18	16	19	156	56	23.0112	1788.32	740.24	54.7855	43.4699	64.0842	60.1474	15.8365	23.993	17.8401	187.958	243.548	197.331	3.28912	11.9559	15.9243	18.4905	4648.42	2352.68	406.176	240.762	826.302	7.04835	7.31645	1.07	2.71736	623.467	46.2856	6.95964	161.885	81.3748	686.77	3321.64	76.5194	3707.21	391.411	1.67628	8.25306	0.515324	13.4099	3.06394	252.942	0.997181	0.867453
56	14	16	20	160.3	54.5	21.2095	1837.23	860.55	75.2778	58.3482	64.4451	58.8507	20.8531	22.7406	12.7807	278.319	231.999	199.892	2.74835	8.78512	12.225	13.736	2750.36	2269.14	537.028	237.22	1050.29	6.8187	8.38838	1.01818	2.51996	321.281	70.2141	6.22716	158.011	169.614	678.187	3171.26	104.209	3574.44	467.753	6.91196	7.15788	0.389911	9.42581	2.63604	225.188	1.18939	1.18168
57	8	16	20	160	58	22.6562	1702.14	872.168	55.0735	42.9452	49.3403	45.5754	18.0921	16.5813	8.98687	274.439	256.043	223.355	3.30006	10.7047	14.6837	13.4587	2659.05	2296.22	452.302	226.378	863.614	6.74177	6.88543	1.11597	2.78665	575.644	46.6393	7.12702	159.505	132.266	792.055	3881.87	467.629	4534.04	512.202	3.7546	5.99087	0.250779	8.32646	2.34253	236.771	0.814251	0.932802
58	7	16	21	155.8	63	25.9541	1793.57	986.161	66.8719	51.66	65.8398	59.3216	18.9659	22.7347	15.126	283.382	228.933	188.89	3.96986	11.8728	16.9045	22.4691	5845.49	2680.03	608.789	258.6	989.303	8.18831	7.255	1.03637	2.62155	299.043	74.4326	8.34321	132.561	187.048	709.452	3451.39	182.492	3908.98	514.35	5.91332	9.02463	0.55575	14.4189	3.81305	277.104	1.23685	1.36509
59	3	16	21	164.3	43.8	16.2255	1807.33	877.951	69.8066	55.6943	66.9909	60.808	25.5983	21.7162	10.818	560.227	225.214	200.451	2.66267	7.72273	11.035	13.0051	2511.24	2060.28	679.972	204.171	1081.07	6.78993	7.83385	0.889238	2.10682	309.118	81.3343	4.93371	140.86	314.439	494.778	2349.61	72.1488	2649.99	541.385	6.86239	6.2854	0.33595	9.18095	2.44361	194.773	0.94092	1.52646
60	5	15	19	153	54	23.0681	1984.15	813.382	74.6236	59.2379	76.9505	71.723	22.8819	27.828	17.9704	339.884	236.872	195.159	2.3124	8.97875	11.6416	19.4327	4713.9	2493.81	502.068	271.404	1110.07	7.7594	9.07294	1.10138	2.55227	500.973	62.0248	8.18923	195.002	175.062	608.466	2826.74	141.9	3204.66	444.057	4.98854	8.1763	0.395565	11.7684	3.19881	229.445	1.12088	1.15832
61	13	14	21	149	46	20.7198	1766.66	893.357	62.9211	50.3045	55.9518	51.692	18.8163	19.0971	11.5979	355.843	246.278	215.905	2.36928	8.79276	11.534	13.3322	2549.26	2261.76	531.647	230.863	978.932	6.70085	7.95918	1.04742	2.65023	470.808	60.5909	5.33083	189.888	189.658	981.189	4531.66	332.999	5198.72	626.047	4.89289	7.04208	0.28238	7.40007	2.15628	249.615	0.909114	1.16523
62	12	14	20	163	75	28.2284	1794.93	758.374	68.6696	52.7606	68.0258	63.015	25.1314	24.2385	10.9464	383.49	212.525	198.163	2.36939	7.44683	10.0513	19.7279	5208.37	2096.24	487.947	216.865	1030.82	6.67438	8.20223	1.02507	2.31332	273.7	67.2752	9.68935	147.471	178.009	495.614	2343.75	79.1769	2640.95	401.873	5.33853	5.59216	0.241081	11.1882	2.35066	184.572	1.02287	1.15427
63	10	14	20	150	50	22.2222	1876.69	766.298	59.3505	45.9116	71.8058	67.4663	23.3072	26.2684	15.0348	260.841	243.049	204.216	2.38919	8.08804	11.3099	15.2889	3580.05	2121.88	431.034	208.201	899.079	5.74699	7.2872	0.94726	2.17759	753.591	52.7536	7.22589	128.185	143.428	264.778	1451.26	392.278	1790.74	294.159	3.5357	7.36949	0.40339	11.1676	2.4171	120.54	1.00776	1.00173
64	1	14	19	158.8	54	21.4138	883.238	328.821	26.8838	22.0692	35.6847	32.2431	10.6038	11.7957	8.41726	236.2	113.222	75.3849	1.56462	5.66276	7.9111	6.56081	1140.11	1273.76	267.487	128.896	473.899	4.38715	3.11597	0.4705	0.974287	325.221	26.9425	3.77885	57.7331	130.336	156.95	810.946	177.534	992.817	216.76	1.9059	4.48487	0.198533	3.94671	1.24767	79.8822	0.424439	0.579401
65	0	14	19	150	49	21.7778	1960.72	948.45	77.7602	61.7187	69.2867	64.0171	21.6654	24.667	14.982	418.201	250.133	218.333	3.41714	10.6596	15.7622	16.6718	3402.38	2688.32	565.481	288.425	1118.58	9.215	9.05094	1.22468	2.98355	1740.65	76.139	8.75582	188.248	184.856	1160.92	5503.46	212.583	6193.6	704.747	5.1492	8.25977	0.462578	12.3761	3.67998	331.31	1.21465	1.37427
66	0	13	21	161.3	51	19.602	2184.23	888.642	71.5767	59.451	82.3787	77.3263	23.468	28.3351	22.2371	349.681	263.987	226.649	3.15296	9.03476	12.4711	18.4846	4392.01	2251.68	583.044	308.693	1079.04	9.10834	8.3349	1.34282	3.16655	353.114	66.4667	9.7616	260.472	158.311	387.089	1807.66	63.047	2052.05	333.38	3.93677	8.50132	0.679749	20.917	6.43052	312.778	0.9536	1.17461
67	6	12	19	161.3	49	18.8333	903.459	345.842	26.639	21.398	33.2077	30.2608	8.23581	11.7426	9.03512	132.934	121.668	96.7122	1.67887	5.4343	7.78982	7.66968	1845.17	1059.63	216.992	122.106	377.267	3.99583	3.24832	0.520745	1.25972	308.981	29.9002	3.86976	70.7176	71.3096	235.015	1144.86	166.267	1346.86	185.367	1.13962	4.4827	0.307875	6.95603	1.75769	91.9416	0.554079	0.55002
68	3	11	19	149	40	18.0172	1379.48	656.083	54.8767	44.8643	60.1389	56.1728	20.1054	21.7069	11.9167	304.329	146.806	131.951	1.26959	3.50685	4.77552	10.171	2254.82	1279.43	478.991	145.116	816.974	4.26046	6.41552	0.625434	1.38975	55.447	54.9642	3.97913	119.282	182.121	120.291	578.518	67.037	679.257	241.11	2.18234	4.48297	0.369266	11.7549	3.10234	119.138	0.797264	1.00995
69	12	10	19	155.8	49	20.1865	1599.46	654.727	62.8346	48.9287	59.1954	54.7938	17.4268	21.4822	13.5767	347.1	197.08	177.586	1.86668	5.87282	8.85679	11.1963	2337.05	1724.71	360.277	188.4	858.016	5.90339	6.98554	0.848491	1.99753	1205.22	58.3743	5.01824	139.845	157.873	360.477	1844.35	64.7069	2059.7	331.766	6.22531	6.02807	0.358051	11.6746	3.11826	164.464	0.845267	0.938944
70	11	10	20	161	49	18.9036	2271.97	957.697	77.5875	61.1897	91.9751	86.6914	31.0792	33.5795	18.2646	345.602	264.747	218.104	2.97948	10.063	13.2737	16.9769	3647.55	2601.24	624.727	230.956	1162.93	6.57049	9.07617	0.926264	2.17772	294.572	72.4032	7.10165	120.13	212.142	718.604	3354.94	67.5863	3764.73	526.136	4.17047	9.11929	0.537628	13.5318	3.03599	206.346	1.33513	1.41541
71	7	10	20	153.8	54	22.8287	1376.47	566.407	47.5338	36.973	53.6277	49.805	19.1727	18.9187	9.5701	289.522	171.765	158.837	1.98883	5.79743	8.24148	10.5587	2147.03	1674.4	375.638	166.097	747.233	5.15034	5.95916	0.848117	1.77689	361.833	39.7651	7.95528	119.825	141.618	365.198	1743.71	119.995	2001.78	311.093	2.83808	4.53842	0.218831	10.3334	2.4058	154.786	0.715956	0.822025
72	2	10	19	156	56	23.0112	1919.8	758.199	70.7518	54.7253	66.4002	60.4176	22.8481	22.2986	12.6902	370.731	251.89	215.972	2.29691	7.67332	10.5974	14.8357	3363.66	2026.7	577.967	214.428	1059.98	6.49848	7.72232	0.961031	2.18416	262.79	71.539	5.98245	143.238	235.234	328.881	1579.26	106.66	1809.54	388.069	9.61542	6.9982	0.357384	8.67341	2.18874	123.784	0.942199	1.20624
73	1	10	18	163	49	18.4425	1908.22	951.244	72.0637	58.2877	59.6164	55.2142	20.0007	19.9855	12.93	345.028	262.366	243.25	2.73291	9.18131	12.1754	13.7591	2510.15	2335.04	604.668	273.12	1080.16	8.02959	9.32258	1.33839	3.13951	305.696	60.2675	7.41665	254.262	174.295	783.788	3612.71	175.303	4105.15	518.917	4.06583	5.83853	0.340622	11.9317	3.90696	291.173	1.03029	1.21522
74	0	10	21	160.2	54.8	21.3528	1740.81	829.18	53.9243	43.1362	56.9599	53.1142	21.4306	19.3954	10.0131	244.316	241.341	214.977	1.94992	6.15692	8.38637	11.1497	2265.6	1680.9	536.083	168.005	868.718	4.31274	6.68291	0.778921	1.98678	334.063	47.3316	4.56465	135.564	186.35	181.624	983.437	95.4028	1136.37	281.037	3.43317	4.66719	0.303732	7.61995	1.91638	103.662	0.788301	1.03849
75	0	10	19	160	55	21.4844	1365.42	596.662	67.1092	33.4677	41.7952	35.4279	10.9784	14.4926	8.51801	205.874	176.201	147.027	1.7424	5.3634	9.18297	9.56921	2238.12	1517.23	306.348	169.508	582.987	5.59194	5.5759	0.756647	1.96371	1237.12	35.7818	5.12547	129.403	120.784	424.06	2187.27	367.773	2578.92	338.147	1.71164	4.87984	0.255753	8.28649	2.31188	151.653	0.839576	0.772768
76	6	9	21	155	50	20.8117	1430.82	948.754	58.4626	41.3222	45.635	41.2774	12.2542	15.3319	11.9246	351.106	195.675	154.67	4.34882	13.9816	18.766	16.6287	3199.38	3157.29	471.904	251.367	892.67	8.02411	5.88016	1.05555	2.62626	353.937	57.5348	8.6624	109.329	153.173	1441.73	6644.59	223.946	7492.52	780.025	7.44943	9.21343	0.310562	10.5102	2.82809	373.461	0.826048	1.05599
77	3	8	21	163	59	22.2063	2077.32	832.724	65.0602	51.9486	82.9856	75.9739	26.4377	27.2591	18.9784	309.834	263.28	197.535	3.21533	10.7953	17.0062	20.4921	5118.66	2526.25	730.116	300.901	1037.59	10.0133	7.56808	1.10509	2.47629	1844.4	62.4211	7.76632	179.396	233.191	582.416	2935.85	90.1916	3291.68	510.915	3.69911	9.62448	0.586113	16.0893	5.07138	242.364	1.07198	1.42724
78	3	7	20	154	47	19.8178	1548.63	606.765	56.2159	44.3344	50.5916	46.8952	15.671	17.8823	11.3768	235.283	208.627	180.285	2.32081	6.84381	9.85284	12.2371	2837.17	1696.7	337.41	185.01	763.815	5.61027	6.12078	0.834686	1.99493	751.807	52.0505	6.07066	124.093	111.496	374.311	1836.36	58.0964	2057.88	283.817	4.57876	5.40155	0.373987	9.05314	2.5874	145.942	0.811203	0.802089
79	0	7	20	166.7	59.5	21.4114	1390.7	652.376	46.6471	37.2841	37.4939	34.4056	13.8093	12.3989	6.79359	230.048	209.06	200.712	1.4333	4.8033	6.49864	8.83506	1809.22	1299.08	383.985	149.763	712.092	4.09444	6.0317	0.815603	2.16243	292.582	43.6198	3.77897	168.992	139.086	285.873	1374.03	115.762	1581.49	272.538	3.43003	3.35328	0.189776	5.84665	1.7103	121.434	0.592117	0.801649
80	4	6	20	156	48	19.7239	1546.21	629.204	48.5575	39.2577	47.7356	44.1835	13.5565	16.6308	12.1779	259.958	219.491	190.126	2.41438	8.15263	10.8588	10.814	2189.63	1768.16	319.826	199.42	720.299	6.18331	6.13191	0.971528	2.38219	311.986	42.4043	6.52694	169.743	106.908	440.925	2062.69	83.033	2335	304.313	2.87336	5.57537	0.342074	9.38589	2.85433	190.624	0.694896	0.748566
81	0	6	21	158	47	18.8271	2025.74	981.923	74.6582	61.2851	75.971	70.5393	22.5697	26.2696	18.7151	374.826	247.188	219.453	2.89784	8.72193	12.0793	14.3915	2673.36	2346.52	624.566	291.024	1146.56	8.41924	9.16065	1.31878	3.14734	484.844	63.4607	8.2635	263.814	197.281	376.431	1844.23	180.097	2136.68	378.773	4.0685	7.275	0.524824	17.3651	5.40105	299.855	1.0055	1.23297
82	2	5	21	155.4	47	19.4624	1228.46	426.646	40.4601	31.4103	47.8531	44.8193	15.7548	17.0902	10.0761	147.088	155.053	125.259	2.34634	6.62664	9.15944	12.0281	3196.71	1296.74	298.008	145.678	568.387	4.7225	3.8835	0.604567	1.35316	201.341	48.6627	6.69327	52.7889	75.9388	327.305	1533.32	71.4357	1739.99	221.405	3.87846	5.35571	0.421459	8.18883	1.94556	100.526	0.669323	0.717741
83	1	5	21	161.9	60	22.8906	2041.63	904.193	64.0454	50.8257	71.2834	66.5814	25.7431	25.5515	12.4377	328.564	279.146	243.675	2.93058	9.64786	12.7534	16.1789	3488.37	2529.18	503.027	226.263	1018.24	6.53223	8.42512	1.06571	2.67846	239.295	51.8788	8.97612	167.624	173.26	701.248	3281.88	279.526	3795.73	491.651	2.34554	6.95671	0.295104	9.22163	2.10738	206.637	1.07395	1.11196
84	3	4	21	160	51	19.9219	2026.1	777.915	65.9908	51.8004	66.6917	62.2487	16.3853	24.3073	19.0097	308.084	278.947	246.164	2.66173	9.4266	12.8109	23.8792	6684.66	2384.02	386.908	269.145	961.92	7.68816	7.93515	1.20859	3.26366	759.909	62.1175	7.67638	219.683	118.499	471.194	2305.2	117.262	2606.3	338.705	6.56018	8.74447	0.489644	15.102	3.92062	230.455	0.933042	0.953696
85	2	4	21	166	54.5	19.7779	1743.55	875.402	60.7723	49.1059	56.1327	51.9241	17.3614	18.734	13.6792	229.158	237.724	204.242	3.09157	9.99563	13.3497	15.1825	3330.97	2160.15	554.417	251.436	932.769	7.29203	7.24698	1.12604	2.73661	346.66	60.3883	7.46021	195.961	145.59	551.304	2649.98	203.818	3029.72	399.403	4.20314	6.62505	0.467714	11.4707	3.50422	241.153	0.892157	1.1094
86	0	4	20	159.8	46.8	18.327	2108.2	772.607	55.9894	44.8037	81.5769	77.2889	20.9738	30.9604	22.1194	225.483	277.193	227.172	3.10533	11.6986	15.5004	16.5943	3724.89	2608.78	379.35	250.417	860.429	7.4608	7.71705	1.10028	2.93292	783.328	43.7335	8.57241	176.211	96.4695	809.888	3790.94	128.899	4265.9	453.323	1.7783	10.4935	0.586649	17.1413	3.92033	242.724	1.04379	0.901272
[truncated: 165 more columns]

## Sheet: HC vs LC
マンホイットニーU 26以下27以上	2.13473e-05	6.4837e-12	0.508559	0.00271897	0.943853	0.11323	0.392855	0.919929	0.0594444	0.0369852	0.339581	0.432983	0.580345	0.362951	0.118015	0.368268	0.523263	0.344696	0.991971	0.438829	0.601132	0.239428	0.384561	0.302839	0.174746	0.247611	0.0785451	0.264342	0.110958	0.162218	0.305177	0.368282	0.0355387	0.86689	0.119167	0.018904	0.665557	0.766814	0.225752	0.782212	0.415495	0.00415256	0.102159	0.377195	0.625828	0.57318	0.438883	0.288801	0.309879
V1	BDI-II	MDCQ	年齢	身長	体重	ＢＭＩ	V8	V9	V10	V11	V12	V13	V14	V15	V16	V17	V18	V19	V20	V21	V22	V23	V24	V25	V26	V27	V28	V29	V30	V31	V32	V33	V34	V35	V36	V37	V38	V39	V40	V41	V42	V43	V44	V45	V46	V47	V48	V49	V50
	BDI-II	潜在性栄養素欠乏症愁訴に関する質問表	年齢	身長	体重	ＢＭＩ （１８才以上）	02.エネルギー	03.水分	04.たんぱく質	05.アミノ酸組成たんぱく質	06.脂質	07.TG当量	08.飽和脂肪酸	09.一価不飽和脂肪酸	10.多価不飽和脂肪酸	11.コレステロール	12.炭水化物	13.利用可能炭水化物（単糖当量）	14.水溶性食物繊維	15.不溶性食物繊維	16.食物繊維総量	17.灰分	18.ナトリウム	19.カリウム	20.カルシウム	21.マグネシウム	22.リン	23.鉄	24.亜鉛	25.銅	26.マンガン	27.ヨウ素	28.セレン	29.クロム	30.モリブデン	31.レチノール	32.α-カロテン	33.β-カロテン	34.β-クリプトキサンチン	35.β-カロテン当量	36.レチノール活性当量	37.ビタミンD	38.α-トコフェロール	39.β-トコフェロール	40.γ-トコフェロール	41.δ-トコフェロール	42.ビタミンK	43.ビタミンB1	44.ビタミンB2
1	16	41	21	161.6	51.2	19.6059	1207.57	568.099	39.9405	31.4307	37.5896	35.0602	13.6881	13.7491	6.13785	212.676	150.189	129.371	0.948862	3.53751	4.92543	8.04453	1821.93	1115.43	254.403	116.196	586.167	3.35477	4.9092	0.509318	1.36777	513.752	36.6133	3.36578	95.2049	104.002	196.963	993.156	48.6123	1123.67	199.224	2.40737	3.07806	0.149538	3.26509	0.878126	67.3954	0.594411	0.656102
2	4	39	20	161	56.8	21.9127	1840.05	1594.29	51.5712	38.3923	41.041	37.3642	12.7376	13.5111	9.6761	321.089	277.455	203.436	3.07402	10.1874	15.325	14.9572	2912.55	2584.27	535.353	274.518	871.362	7.97022	6.89362	1.09324	2.77989	2048.6	44.6423	8.18394	164.605	127.173	999.374	4978.58	216.316	5580.58	596.393	4.02838	6.05135	0.237437	8.55637	2.41062	295.235	0.719716	1.13865
3	17	38	19	163.5	48	17.9558	1867.85	869.767	63.467	51.3368	62.7099	57.9123	18.5557	22.3876	14.5437	360.899	257.564	229.286	3.70492	10.8399	15.2414	17.4696	4090.27	2436.65	419.258	254.288	894.639	8.19974	8.01847	1.20938	2.99926	659.97	53.1913	8.98894	190.931	138.105	978.659	4613.2	382.032	5302.21	583.765	1.82993	7.25161	0.472588	14.7875	4.08529	322.079	1.0437	1.03061
4	3	37	19	165	51.2	18.8062	1986.85	1071.28	62.5765	47.7838	65.6076	61.8228	25.3388	22.9907	10.903	296.831	280.26	241.651	2.61944	7.45586	10.8648	16.6205	3996.04	2153.33	517.257	218.798	943.303	6.16634	7.79146	1.01644	2.46807	797.946	56.934	7.98101	154.957	130.055	568.274	2839.86	320.97	3300.29	407.55	3.88071	6.08894	0.302188	11.0475	2.83207	191.076	0.994754	1.13353
5	22	34	19	160	56	21.875	1368	478.837	51.5423	41.5289	63.4828	59.8073	21.8131	21.7907	13.5569	281.728	145.803	122.578	2.45407	6.06836	8.81783	12.6954	2990.65	1588.47	420.333	191.756	752.336	6.09801	5.37975	0.783239	1.53307	285.994	43.7826	7.22629	114.855	132.863	181.596	1003.95	94.7599	1162.54	231.691	3.38938	5.33275	0.399659	13.8375	4.22881	196.127	0.701361	0.835853
6	20	34	21	163.2	48.2	18.097	2017.81	901.901	67.5197	51.5639	68.4195	63.669	24.3792	25.032	11.5984	398.911	276.497	248.967	3.3945	10.5613	14.8678	17.2145	3986.26	2530.22	412.931	225.055	970.34	7.07303	8.46056	1.09752	2.77204	849.385	64.0999	9.18566	143.117	157.872	623.692	3081.88	333.477	3572.75	459.09	4.24558	6.91848	0.317148	9.80189	2.0268	195.446	1.18815	1.19671
7	18	33	20	162	55.3	21.0715	1443.69	383.509	37.8176	31.5524	49.316	46.2345	13.4816	17.8618	12.9692	222.639	204.071	173.104	1.63345	5.54178	7.23768	6.93706	1506.12	1002.1	194.813	131.999	519.386	4.20865	4.8298	0.668822	1.60369	141.681	31.039	3.89262	120.939	93.6509	58.3772	290.807	38.2848	354.346	125.005	1.08776	4.68587	0.397417	8.67045	2.27197	78.2929	0.557991	0.543189
8	14	33	20	151.4	46.5	20.2862	1605.56	710.389	50.8437	39.6	67.5717	63.8672	17.0628	26.7701	17.3639	242.895	176.897	142.586	2.49848	8.29879	11.1918	12.6572	3031.65	1778.89	274.107	172.962	674.136	5.62241	6.27846	0.75289	1.84228	437.704	52.2712	6.61184	86.098	74.2197	742.925	3548.48	229.476	4033.77	412.532	1.37582	8.28195	0.543056	16.4184	3.50528	210.432	1.05123	0.883511
9	2	33	19	152	50	21.6413	1899.09	901.741	74.6989	58.3855	75.0556	70.0146	21.7725	28.4657	16.8177	319.789	227.125	197.452	3.06667	10.4027	16.5419	22.4481	5741	2730.13	491.17	288.223	1046.11	9.03922	9.11134	1.10274	2.92199	3258.51	62.3088	8.42025	169.5	132.662	1141.65	5737.61	233.013	6415.89	669.756	3.28296	8.36499	0.45501	17.2892	4.20887	333.597	1.25285	1.23609
10	21	32	20	167.3	60	21.4368	1365.19	471.776	47.4049	37.781	55.8684	52.2999	19.2908	20.4135	10.3463	265.212	163.075	145.694	2.01654	5.36992	7.77642	10.6615	2707.79	1184.49	329.598	131.677	638.174	4.65916	5.37311	0.61639	1.37228	392.17	47.8469	5.61243	79.8499	124.47	370.745	1769.17	29.2084	1973.65	290.893	1.86177	4.54123	0.385973	10.8194	2.57935	131.536	0.755002	0.831083
11	15	32	21	156	48	19.7239	1297.19	553.224	43.7083	34.9215	49.6279	46.5007	18.0678	17.0631	9.35313	247.036	163.2	138.737	2.17097	5.90206	8.59974	11.2583	2662.35	1458.82	394.281	150.561	659.187	4.68236	4.68501	0.632617	1.46542	564.011	50.0782	5.42044	78.27	136.763	231.302	1227.49	220.59	1462.22	260.688	3.08548	4.85284	0.352039	7.99424	2.07821	101.657	0.689306	0.893658
12	23	31	21	162.7	47.8	18.0573	537.193	314.844	20.5304	16.2521	18.8563	17.4308	6.15555	6.83295	3.68515	136.28	69.9997	63.5918	1.28083	3.44313	4.74044	6.63609	1352.56	1209.04	151.897	85.4732	340.696	2.50925	2.49502	0.401442	0.970266	13.4722	17.5341	4.81709	44.587	52.827	132.301	669.665	34.2983	760.691	117.598	0.885529	2.32221	0.0766297	3.24347	0.950739	75.4641	0.410414	0.362179
13	12	31	19	160	53	20.7031	1368.78	466.821	36.8637	29.7113	47.902	43.2739	13.2844	16.5172	11.6753	154.493	191.959	151.887	2.11448	7.2116	10.5917	11.3399	2952.93	1351.86	324.785	165.28	538.735	5.42612	4.65724	0.662863	1.77173	547.998	35.8634	4.70377	109.872	110.741	354.702	1691.79	61.1391	1906.21	271.415	1.12177	5.83548	0.399841	8.23223	2.12741	128.104	0.726338	0.751402
14	8	31	20	160	52	20.3125	1780.63	932.563	60.7323	47.2704	51.0806	47.0557	18.4136	17.9661	8.73881	300.787	242.62	212.086	2.3132	8.48141	11.957	10.0811	1444.71	2168.8	419.705	227.892	928.015	6.50919	7.99738	1.0661	2.76453	1240.97	49.0946	7.16992	184.597	138.031	708.085	3465.86	240.219	3947.47	469.73	3.80057	5.10645	0.170934	6.03801	1.59436	210.913	0.916572	1.00633
15	23	30	21	166.8	47.3	17.0008	1919.17	958.296	70.5027	45.6363	58.7954	54.7999	24.2382	18.7853	9.41191	118.132	236.584	190.786	3.56701	9.33578	13.4514	15.121	3540.01	2005.49	575.901	246.662	885.851	6.67378	6.45448	0.973544	2.45262	610.666	50.2521	9.61005	147.504	80.9221	556.141	2686.96	196.609	3083.22	337.772	1.97089	4.67252	0.427503	10.2847	3.31068	235.044	0.950949	1.06076
16	20	30	20	168.8	44.6	15.6527	2607.8	1501.26	64.2735	51.0697	84.361	77.9474	35.9499	26.6019	11.9817	411.263	384.421	323.972	3.82093	11.0318	16.0805	15.2083	2572.13	2860.1	896.991	263.743	1190.2	7.5995	8.75185	1.15261	2.96573	489.954	51.2148	7.87365	191.176	300.449	758.922	3712.01	422.524	4359.96	666.433	2.46097	7.63498	0.336916	11.5061	3.30306	251.829	1.07058	1.65128
17	24	29	21	157.5	47	18.9468	1514.09	831.359	56.4458	43.9285	52.526	49.0531	16.1346	19.7896	11.113	265.912	188.599	169.82	2.52114	8.07065	11.2484	11.4646	2369.05	1873.78	336.393	187.968	804.525	5.29011	7.00656	0.859412	2.4536	718.606	53.1746	4.97977	147.747	96.6949	198.654	1224.11	128.667	1398.19	215.761	3.15213	5.12838	0.312092	10.1287	2.61226	187.052	0.955084	0.916331
18	10	29	20	163.5	68	25.4374	2040.87	1017.92	62.2669	48.7322	72.3917	67.0234	22.5781	26.2773	15.3474	255.56	261.178	210.244	3.39777	10.7557	14.8193	13.2494	2431.02	2534.04	421.983	247.163	908.508	7.20371	7.9352	1.06976	2.62147	305.355	43.7501	8.84196	155.27	127.466	565.777	2796.57	533.387	3363.98	408.809	2.0874	7.71152	0.412325	12.4616	3.2772	229.148	1.18698	1.01778
19	20	28	19	170	59	20.4152	1439.73	727.101	51.8891	39.7415	33.6971	30.6073	11.6381	11.4873	6.29235	254.739	224.894	214.92	1.60387	5.67806	7.63301	7.95507	1210.91	1671.08	297.818	166.416	739.899	4.62358	6.58114	0.947765	2.46535	388.477	48.0886	4.64189	177.59	112.818	511.33	2433.5	308.634	2848.37	352.16	5.27149	4.23678	0.108887	4.6886	1.37682	144.044	0.6991	0.7537
20	13	27	19	161	51	19.6752	2037.04	1000.43	70.9913	55.9697	65.7793	61.1008	23.8106	22.947	11.7739	380.327	279.859	252.705	3.06917	8.61087	12.1339	21.2298	5557.44	2328.45	562.062	243.656	1062	7.33901	8.29748	1.13006	2.87149	446.409	75.231	9.0458	175.548	179.748	485.549	2404.7	272.458	2799.35	416.715	4.58855	6.33573	0.414146	11.2541	3.04678	197.993	1.10472	1.31325
21	3	27	19	163.2	54.2	20.3497	1301.42	437.296	31.2736	25.2616	34.8013	32.592	10.3546	12.3843	8.54283	106.324	209.869	185.256	1.51036	5.81974	7.6812	8.15688	1975.79	1061.1	209.929	120.391	486.324	3.47192	4.42527	0.660027	1.89486	416.452	24.482	3.11203	130.834	57.2065	319.392	1517.43	74.7877	1725.27	201.532	1.7495	4.06934	0.253298	5.88542	1.44765	90.5831	0.430609	0.424607
22	17	26	19	156	51.2	21.0388	1561.88	403.331	50.8952	40.9623	65.4909	61.9495	22.28	23.4469	13.5399	223.408	184.738	150.303	1.96225	6.03084	8.01428	12.3448	3178.92	1359.55	340.741	163.347	739.796	4.90092	5.52642	0.684041	1.49086	109.748	52.3166	6.20243	94.7237	109.843	54.294	272.912	25.7084	333.377	139.562	2.67716	5.70692	0.43613	9.64475	2.42161	77.9689	0.792329	0.800596
23	19	25	20	158.6	46	18.2874	1724.6	903.044	57.9822	44.9973	46.0738	42.1229	13.4002	15.6929	11.3763	221.762	264.719	239.371	3.19895	10.5851	14.2397	12.4095	2133.54	2461.78	390.63	250.719	861.954	7.18306	7.46999	1.27209	3.24764	511.869	47.2291	8.67398	217.589	97.0996	813.56	3865.03	393.996	4471.29	470.839	5.16224	6.63131	0.28247	10.2885	2.95197	272.368	0.865396	0.869368
24	12	25	20	154.2	52.3	21.9955	1310.87	414.695	43.3198	32.054	46.86	42.5816	17.7256	15.7725	7.23182	188.587	171.517	147.803	1.38286	4.36627	6.29375	6.79386	1349.07	1068.5	349.131	115.066	624.382	3.60938	4.66051	0.545495	1.20308	178.444	36.2688	4.26883	76.5276	150.459	350.462	1625.34	20.0441	1827.22	302.759	3.48088	4.07914	0.218222	5.25265	1.08346	80.8334	0.590239	0.711982
25	17	23	21	152.2	35.2	15.1954	1748.51	528.482	56.2975	45.3721	63.8112	59.5481	20.3605	22.3834	14.269	292.57	232.389	192.603	3.14112	9.0359	12.4786	12.7246	2952.04	1732.3	372.847	200.5	767.267	6.57559	5.91922	0.879784	1.97492	355.511	61.7742	7.55642	103.476	130.594	415.678	1977.2	89.4041	2243.79	319.845	3.857	6.95932	0.544802	10.0012	2.65038	155.677	0.907389	0.956415
26	11	23	21	157.9	56.2	22.5409	1631.68	759.622	54.3081	43.4235	51.7395	47.9505	15.7344	18.9104	11.3418	247.853	225.851	203.977	3.1304	9.04292	12.3922	12.3146	2645.4	1949.5	352.923	191.372	758.813	5.88416	6.47515	0.949277	2.49944	276.862	58.7721	7.45128	132.934	104.763	392.133	1899.5	124.414	2164.92	287.229	2.67048	5.98102	0.454329	9.51236	2.50664	163.875	1.00895	0.942527
27	5	23	19	156	44.5	18.2857	1246.96	456.183	38.6652	29.9553	31.4015	28.9491	8.91129	11.7472	7.19386	173.111	193.449	188.781	0.891681	3.88838	5.10906	6.91093	1649.99	886.424	151.287	114.386	512.348	3.66774	5.38423	0.75443	2.05571	359.066	32.7762	3.31211	167.751	60.6207	240.291	1191.27	66.0285	1343.35	174.451	2.77283	3.15104	0.168787	7.2026	1.92101	98.41	0.474347	0.448411
28	11	22	19	162	52.8	20.1189	2561.95	1621.94	111.461	86.4641	95.4964	86.7353	34.8336	34.2894	13.9174	466.957	309.111	257.206	4.28287	12.9992	19.7326	18.9662	2779.86	4154.65	871.035	389.341	1623	11.3446	13.8432	1.54086	3.62544	1720.52	81.8994	12.7323	227.526	263.673	1333.67	6415.42	564.55	7377.1	880.151	4.40736	8.95244	0.311302	9.72516	3.22268	405.308	2.11521	1.95
29	7	22	19	160	60	23.4375	1779.21	918.295	78.2197	61.1845	49.039	44.2659	12.8591	17.0275	12.6434	387.689	248.812	226.016	3.04168	10.0159	13.822	16.7082	3650.25	2488.4	429.346	291.455	1067.62	9.15403	9.10432	1.42806	3.37987	838.51	73.1309	8.46078	248.554	135.452	498.077	2562.75	280.21	2953.15	385.555	7.69404	6.07054	0.327491	10.6235	3.71688	263.831	1.04087	1.06172
30	6	22	20	145.4	65	30.7457	1556.66	602.236	56.1975	43.8267	51.7468	48.2397	13.8945	20.0057	12.3982	216.118	206.768	188.365	1.97434	6.3691	8.6285	10.6352	2519.85	1476.02	205.292	159.424	698.463	4.73831	6.78364	0.829947	2.14376	297.259	50.1137	4.71111	143.102	68.3487	235.424	1170.38	140.907	1361.85	182.934	3.00678	5.20544	0.380123	10.2235	2.57416	133.164	0.92835	0.693076
31	6	22	20	155	45	18.7305	1494.06	568.109	46.9977	36.6993	41.2247	36.0806	14.0264	13.1663	7.40476	188.104	220.375	194.364	1.47889	5.01655	7.5186	15.4601	4554.07	1251.63	380.14	165.824	705.877	4.91619	5.72138	0.76145	2.08576	207.243	42.3217	4.75087	156.994	154.078	168.699	815.583	20.7775	921.915	232.408	3.50078	3.93591	0.218269	5.49967	1.54797	99.6918	0.655387	0.785299
32	5	22	22	158.5	56	22.291	2552.15	1203.26	92.9427	73.6454	111.241	104.573	32.1528	40.0162	27.89	479.626	288.765	211.132	4.35038	14.7513	20.0222	22.125	4381.88	3774.31	764.291	370.536	1455.91	10.8272	10.4341	1.34605	3.02799	1154.23	89.3272	10.7998	176.691	231.147	998.207	4735.92	175.423	5345.58	680.094	7.85418	13.582	0.739233	19.4735	5.03191	355.808	1.51147	1.68451
33	4	22	21	157.6	49	19.728	2047.6	1111.65	66.3445	52.456	63.9596	59.2133	19.5355	22.6583	14.5755	300.436	287.585	246.394	3.81431	12.3979	17.9336	17.9959	3812.01	2846.31	564.659	303.455	1029.89	9.04326	8.29664	1.31885	3.53778	1810.05	60.9681	9.813	199.783	140.281	996.234	4913.51	354.713	5596.58	609.336	4.43535	8.19353	0.452241	13.6216	3.50584	304.577	1.06905	1.22099
34	2	22	19	165	64.8	23.8017	1467.61	392.401	50.8139	39.6793	63.0515	59.7338	18.5316	24.8821	13.799	237.153	166.962	149.234	1.34527	4.51197	6.51169	10.5376	2797.05	1194.03	173.562	130.687	624.786	3.91963	6.04997	0.620525	1.59775	664.365	45.5472	4.32138	90.7817	75.1952	130.188	727.602	52.2477	825.901	146.033	1.68243	5.49267	0.388935	12.3641	2.50047	83.6113	0.872374	0.658482
35	8	21	19	154	48	20.2395	1485.15	618.539	50.7296	38.2337	41.2951	36.0818	11.2203	14.4303	9.0062	178.914	221.593	188.713	1.75427	7.09737	11.4349	11.5075	2584.2	1797.23	343.301	196.362	718.721	6.09188	6.40084	0.861434	2.36323	1782.22	42.1385	4.69578	151.732	128.879	583.505	2917.46	124.371	3264.9	402.069	4.63928	5.7275	0.221708	5.29472	1.30429	147.177	0.830088	0.808423
36	6	21	21	160.5	54.5	21.1566	1738.82	659.024	44.8366	35.7093	57.9804	54.5836	14.9821	20.8472	16.4864	156.436	245.449	188.147	2.90987	10.4603	14.0676	12.7097	2630.44	2210.87	312.998	220.868	699.069	6.31537	5.52217	0.934025	2.36916	842.803	39.5215	7.47006	127.463	75.7804	409.012	2118.74	289.266	2471.51	282.75	2.80337	8.15096	0.464972	10.7349	2.5518	145.503	0.774555	0.709443
37	4	21	19	155	50	20.8117	1734.2	670.406	65.1478	50.2327	61.3459	57.4982	22.7826	22.6416	9.67835	262.319	221.262	211.378	1.80204	5.97463	8.2594	8.59341	1347.52	1727.27	331.008	184.568	877.885	5.22158	8.45232	0.96503	2.33282	507.533	48.4813	6.68719	176.607	101.671	460.261	2175.96	48.4029	2442.35	306.308	2.86563	4.4115	0.187699	8.51213	2.16231	179.619	1.05451	0.884488
38	13	20	18	167.2	60	21.4624	2280.95	1050.24	81.7395	64.4883	80.3594	74.2517	24.7055	27.8921	18.5336	460.299	300.085	267.046	3.60733	10.8692	14.8377	17.2893	3405.68	2872.55	592.193	302.881	1229.94	9.28181	9.48828	1.47804	3.35116	422.093	78.8497	11.4073	231.399	213.763	517.534	2571.88	421.802	3060.81	473.118	7.52111	9.06926	0.498884	17.7481	4.93847	267.642	1.14775	1.34332
39	12	20	21	161.5	47	18.0199	1665.97	830.727	62.4928	48.6639	49.7809	45.7507	16.3004	17.0165	10.5598	325.695	233.998	211.717	2.80115	9.34131	12.9054	15.9634	3734.3	2198.25	412.004	230.725	906.185	7.41404	7.65719	1.1427	2.6776	768.877	55.0931	7.50713	196.598	138.719	536.237	2621.03	134.491	2965.89	388.661	4.9507	5.36446	0.272108	10.2506	3.26867	229.96	0.84632	0.982476
40	10	20	20	153	45.5	19.437	1972.34	934.571	65.3363	53.1476	70.8769	65.9586	21.5228	24.7184	16.92	320.139	256.772	214.008	2.86888	10.3199	14.5337	16.0427	3240.48	2584.52	601.637	276.335	1059.99	8.16798	8.43165	1.16557	2.8068	1514.32	55.6277	8.15712	200.915	189.646	540.38	2821.02	181.789	3184.16	457.762	2.94211	7.73804	0.456187	13.1713	3.75415	238.202	1.02187	1.23759
41	1	20	27	160	48.5	18.9453	2205.46	1179.19	84.0536	66.9076	74.7783	69.1452	24.0334	26.2685	15.9134	397.385	263.161	219.77	3.89006	12.1395	17.6234	18.4469	3492.95	3223.78	615.818	360.798	1253.35	10.5938	9.87825	1.485	3.60844	1699.14	72.8068	12.6908	226.283	168.05	1059.25	5107.53	235.578	5765.57	652.412	4.8929	8.316	0.436333	13.4168	4.10684	373.401	1.32534	1.41104
42	0	20	20	158.3	53	21.1502	1892.49	924.318	66.6209	50.6123	60.0185	54.0327	19.7278	21.9862	10.1078	234.012	265.613	235.48	2.78908	10.322	14.1873	10.7933	1455.77	2634.75	437.354	238.691	942.106	6.85854	8.98886	1.14668	3.06819	285.467	47.4624	7.77772	179.329	144.122	1080.19	5011.65	368.403	5745.72	623.063	3.28051	7.40267	0.189192	7.00112	1.52163	252.561	1.3098	1.07321
43	13	19	21	165	56	20.5693	1622.09	652.156	53.2557	42.1957	57.0428	53.2586	19.5801	20.8534	10.5463	288.74	215.789	196.014	1.59803	5.50965	7.32586	15.0614	3971.84	1656.35	384.866	152.39	790.635	4.40908	6.79115	0.734949	1.88102	233.201	47.8091	5.03806	127.129	157.274	511.716	2376.19	150.269	2713.93	385.36	2.35726	5.41126	0.263862	8.71451	1.83517	135.257	0.824017	0.900824
44	10	19	20	165	56	20.5693	1679.48	861.025	61.5286	49.8979	59.8257	55.8148	20.8442	20.8573	11.698	282.819	202.686	170.493	2.45807	8.20794	11.1464	15.0683	3358.14	2097.56	558.085	224.818	961.914	6.52029	7.35227	0.929875	2.29347	558.756	57.9693	6.43816	155.901	166.898	720.753	3335.54	65.2531	3743.15	480.771	2.92017	5.98009	0.361063	9.46177	2.77127	225.762	0.922789	1.12876
45	3	19	21	173	65	21.7181	1765.09	681.128	55.0884	42.9597	55.0267	51.3338	18.478	19.7098	11.0292	274.493	255.157	231.631	2.24909	7.10667	9.69561	10.3768	2130.32	1704.94	304.325	173.781	766.123	5.24236	6.75001	0.93189	2.34844	401.916	50.0885	5.96312	151.868	117.577	354.16	1741.87	265.024	2066.15	291.565	4.01433	5.54662	0.320284	8.93734	2.22278	125.058	0.833513	0.823575
46	18	18	21	157	46	18.662	1462.48	925.621	51.8699	40.9345	44.9963	41.6471	18.1086	15.7556	6.00141	194.216	202.462	194.396	1.66857	6.74957	8.52729	17.3809	4398.16	2046.82	575.99	169.657	892.753	4.05916	7.47508	0.724386	2.21885	180.106	39.6583	4.1965	154.185	174.724	1109.9	5047.16	76.0838	5642.86	643.805	2.00964	4.54671	0.101156	5.03437	0.93885	240.902	0.881235	1.11422
47	6	18	21	152	44	19.0443	1123.6	460.472	51.4511	39.215	37.953	35	11.2465	14.7296	7.60594	266.179	136.673	129.801	0.942924	3.71738	5.73557	8.80848	2009.89	1266.56	179.874	141.22	642.159	4.57756	6.12823	0.678836	1.67202	1094.52	46.1895	3.68692	127.165	81.9918	426.926	2077.62	33.8037	2303.23	276.494	4.14478	3.67812	0.144903	5.87787	1.65969	137.304	0.738252	0.652606
48	2	18	20	158	47	18.8271	1896.65	984.293	69.2321	54.2673	61.4932	57.2113	18.9739	22.6618	13.2013	286.758	254.467	225.005	3.18949	10.8541	14.7524	16.7143	3551.6	2664.36	504.342	259.151	1011.26	7.65124	8.97998	1.18022	3.0391	622.089	57.0485	7.9191	191.311	121.75	1218.51	5631.55	119.287	6307.36	648.747	3.2979	7.49113	0.358325	10.9111	2.99382	335.508	1.20258	1.13145
49	12	17	19	157	50	20.2848	1582.64	685.166	56.2058	44.517	54.3277	50.5875	18.4148	19.5664	10.4751	319.791	209.989	182.249	2.33847	6.3339	8.93534	12.6727	3100.18	1575.53	393.781	160.553	777.789	5.1739	6.04272	0.740551	1.81435	312.295	68.8283	5.78577	93.6882	143.169	232.335	1132.89	79.6903	1298.13	254.547	4.13234	5.4134	0.41962	8.34671	2.04267	91.8551	0.896789	1.01509
50	11	17	20	153	53	22.6409	1673.82	732.605	61.0497	47.8559	58.4562	54.6338	19.9457	21.8123	10.5655	253.217	217.895	189.395	2.59	8.06327	11.1782	13.4992	3089.86	1968.2	357.59	184.408	854.571	5.32787	7.16546	0.832537	2.20664	552.841	57.3024	5.89266	118.16	109.537	492.179	2393.78	179.34	2746.34	339.876	2.86309	5.81648	0.340673	7.63007	1.82083	161.564	1.0468	0.922005
51	5	17	20	158.5	51	20.3007	997.196	351.829	31.2429	25.2714	34.1796	31.9519	8.85185	12.5776	9.22638	205.593	132.386	121.43	1.0142	3.61298	5.06627	7.55917	1981.05	798.866	163.834	107.963	426.326	3.48285	4.07431	0.557049	1.41109	498.486	32.4748	2.93523	110.86	69.8635	91.7937	496.425	24.5309	553.888	119.222	1.55593	3.42615	0.259566	8.36556	2.16556	88.9407	0.450728	0.510097
52	5	17	19	162.5	60.5	22.9112	2644.64	919.15	78.4449	61.6629	76.7829	71.5935	22.2066	28.6179	17.9392	357.015	392.644	371.254	2.44802	9.59581	12.5703	16.8989	4179.09	2059.66	387.198	251.323	1079.91	7.53397	10.9737	1.49419	3.96026	575.911	68.3598	7.52393	297.241	131.079	459.765	2175.88	64.8252	2445.28	338.424	3.97049	7.38095	0.457193	15.3431	3.53318	190.575	1.16513	1.05792
53	4	17	20	159	48	18.9866	1830.63	903.43	75.3851	59.2472	79.0734	73.9489	26.6861	28.5075	15.5854	372.627	198.258	182.526	2.9692	9.42199	13.0486	16.6876	3446.76	2614.54	572.569	272.321	1114.92	8.08902	9.52335	1.18513	2.74196	738.078	61.6289	9.47616	200.91	163.503	977.588	4562.21	93.3462	5105.54	591.872	3.92565	7.44536	0.351443	15.9292	4.18019	359.157	1.23363	1.28822
54	3	17	20	157	57	23.1247	1816.26	838.269	62.0993	49.6576	64.0947	59.8646	26.0643	22.3251	8.86098	386.201	239.921	215.368	2.34634	6.45082	9.1211	11.4919	2205.04	1900.76	503.335	176.019	939.275	5.26372	7.50438	0.841347	1.98251	324.876	58.4483	5.73293	125.372	202.496	352.063	1776.89	456.325	2206.05	389.44	2.71937	4.93893	0.273176	6.80735	1.87854	121.976	0.994121	1.15474
55	18	16	19	156	56	23.0112	1788.32	740.24	54.7855	43.4699	64.0842	60.1474	15.8365	23.993	17.8401	187.958	243.548	197.331	3.28912	11.9559	15.9243	18.4905	4648.42	2352.68	406.176	240.762	826.302	7.04835	7.31645	1.07	2.71736	623.467	46.2856	6.95964	161.885	81.3748	686.77	3321.64	76.5194	3707.21	391.411	1.67628	8.25306	0.515324	13.4099	3.06394	252.942	0.997181	0.867453
56	14	16	20	160.3	54.5	21.2095	1837.23	860.55	75.2778	58.3482	64.4451	58.8507	20.8531	22.7406	12.7807	278.319	231.999	199.892	2.74835	8.78512	12.225	13.736	2750.36	2269.14	537.028	237.22	1050.29	6.8187	8.38838	1.01818	2.51996	321.281	70.2141	6.22716	158.011	169.614	678.187	3171.26	104.209	3574.44	467.753	6.91196	7.15788	0.389911	9.42581	2.63604	225.188	1.18939	1.18168
57	8	16	20	160	58	22.6562	1702.14	872.168	55.0735	42.9452	49.3403	45.5754	18.0921	16.5813	8.98687	274.439	256.043	223.355	3.30006	10.7047	14.6837	13.4587	2659.05	2296.22	452.302	226.378	863.614	6.74177	6.88543	1.11597	2.78665	575.644	46.6393	7.12702	159.505	132.266	792.055	3881.87	467.629	4534.04	512.202	3.7546	5.99087	0.250779	8.32646	2.34253	236.771	0.814251	0.932802
58	7	16	21	155.8	63	25.9541	1793.57	986.161	66.8719	51.66	65.8398	59.3216	18.9659	22.7347	15.126	283.382	228.933	188.89	3.96986	11.8728	16.9045	22.4691	5845.49	2680.03	608.789	258.6	989.303	8.18831	7.255	1.03637	2.62155	299.043	74.4326	8.34321	132.561	187.048	709.452	3451.39	182.492	3908.98	514.35	5.91332	9.02463	0.55575	14.4189	3.81305	277.104	1.23685	1.36509
59	3	16	21	164.3	43.8	16.2255	1807.33	877.951	69.8066	55.6943	66.9909	60.808	25.5983	21.7162	10.818	560.227	225.214	200.451	2.66267	7.72273	11.035	13.0051	2511.24	2060.28	679.972	204.171	1081.07	6.78993	7.83385	0.889238	2.10682	309.118	81.3343	4.93371	140.86	314.439	494.778	2349.61	72.1488	2649.99	541.385	6.86239	6.2854	0.33595	9.18095	2.44361	194.773	0.94092	1.52646
60	5	15	19	153	54	23.0681	1984.15	813.382	74.6236	59.2379	76.9505	71.723	22.8819	27.828	17.9704	339.884	236.872	195.159	2.3124	8.97875	11.6416	19.4327	4713.9	2493.81	502.068	271.404	1110.07	7.7594	9.07294	1.10138	2.55227	500.973	62.0248	8.18923	195.002	175.062	608.466	2826.74	141.9	3204.66	444.057	4.98854	8.1763	0.395565	11.7684	3.19881	229.445	1.12088	1.15832
61	13	14	21	149	46	20.7198	1766.66	893.357	62.9211	50.3045	55.9518	51.692	18.8163	19.0971	11.5979	355.843	246.278	215.905	2.36928	8.79276	11.534	13.3322	2549.26	2261.76	531.647	230.863	978.932	6.70085	7.95918	1.04742	2.65023	470.808	60.5909	5.33083	189.888	189.658	981.189	4531.66	332.999	5198.72	626.047	4.89289	7.04208	0.28238	7.40007	2.15628	249.615	0.909114	1.16523
62	12	14	20	163	75	28.2284	1794.93	758.374	68.6696	52.7606	68.0258	63.015	25.1314	24.2385	10.9464	383.49	212.525	198.163	2.36939	7.44683	10.0513	19.7279	5208.37	2096.24	487.947	216.865	1030.82	6.67438	8.20223	1.02507	2.31332	273.7	67.2752	9.68935	147.471	178.009	495.614	2343.75	79.1769	2640.95	401.873	5.33853	5.59216	0.241081	11.1882	2.35066	184.572	1.02287	1.15427
63	10	14	20	150	50	22.2222	1876.69	766.298	59.3505	45.9116	71.8058	67.4663	23.3072	26.2684	15.0348	260.841	243.049	204.216	2.38919	8.08804	11.3099	15.2889	3580.05	2121.88	431.034	208.201	899.079	5.74699	7.2872	0.94726	2.17759	753.591	52.7536	7.22589	128.185	143.428	264.778	1451.26	392.278	1790.74	294.159	3.5357	7.36949	0.40339	11.1676	2.4171	120.54	1.00776	1.00173
64	1	14	19	158.8	54	21.4138	883.238	328.821	26.8838	22.0692	35.6847	32.2431	10.6038	11.7957	8.41726	236.2	113.222	75.3849	1.56462	5.66276	7.9111	6.56081	1140.11	1273.76	267.487	128.896	473.899	4.38715	3.11597	0.4705	0.974287	325.221	26.9425	3.77885	57.7331	130.336	156.95	810.946	177.534	992.817	216.76	1.9059	4.48487	0.198533	3.94671	1.24767	79.8822	0.424439	0.579401
65	0	14	19	150	49	21.7778	1960.72	948.45	77.7602	61.7187	69.2867	64.0171	21.6654	24.667	14.982	418.201	250.133	218.333	3.41714	10.6596	15.7622	16.6718	3402.38	2688.32	565.481	288.425	1118.58	9.215	9.05094	1.22468	2.98355	1740.65	76.139	8.75582	188.248	184.856	1160.92	5503.46	212.583	6193.6	704.747	5.1492	8.25977	0.462578	12.3761	3.67998	331.31	1.21465	1.37427
66	0	13	21	161.3	51	19.602	2184.23	888.642	71.5767	59.451	82.3787	77.3263	23.468	28.3351	22.2371	349.681	263.987	226.649	3.15296	9.03476	12.4711	18.4846	4392.01	2251.68	583.044	308.693	1079.04	9.10834	8.3349	1.34282	3.16655	353.114	66.4667	9.7616	260.472	158.311	387.089	1807.66	63.047	2052.05	333.38	3.93677	8.50132	0.679749	20.917	6.43052	312.778	0.9536	1.17461
67	6	12	19	161.3	49	18.8333	903.459	345.842	26.639	21.398	33.2077	30.2608	8.23581	11.7426	9.03512	132.934	121.668	96.7122	1.67887	5.4343	7.78982	7.66968	1845.17	1059.63	216.992	122.106	377.267	3.99583	3.24832	0.520745	1.25972	308.981	29.9002	3.86976	70.7176	71.3096	235.015	1144.86	166.267	1346.86	185.367	1.13962	4.4827	0.307875	6.95603	1.75769	91.9416	0.554079	0.55002
68	3	11	19	149	40	18.0172	1379.48	656.083	54.8767	44.8643	60.1389	56.1728	20.1054	21.7069	11.9167	304.329	146.806	131.951	1.26959	3.50685	4.77552	10.171	2254.82	1279.43	478.991	145.116	816.974	4.26046	6.41552	0.625434	1.38975	55.447	54.9642	3.97913	119.282	182.121	120.291	578.518	67.037	679.257	241.11	2.18234	4.48297	0.369266	11.7549	3.10234	119.138	0.797264	1.00995
69	12	10	19	155.8	49	20.1865	1599.46	654.727	62.8346	48.9287	59.1954	54.7938	17.4268	21.4822	13.5767	347.1	197.08	177.586	1.86668	5.87282	8.85679	11.1963	2337.05	1724.71	360.277	188.4	858.016	5.90339	6.98554	0.848491	1.99753	1205.22	58.3743	5.01824	139.845	157.873	360.477	1844.35	64.7069	2059.7	331.766	6.22531	6.02807	0.358051	11.6746	3.11826	164.464	0.845267	0.938944
70	11	10	20	161	49	18.9036	2271.97	957.697	77.5875	61.1897	91.9751	86.6914	31.0792	33.5795	18.2646	345.602	264.747	218.104	2.97948	10.063	13.2737	16.9769	3647.55	2601.24	624.727	230.956	1162.93	6.57049	9.07617	0.926264	2.17772	294.572	72.4032	7.10165	120.13	212.142	718.604	3354.94	67.5863	3764.73	526.136	4.17047	9.11929	0.537628	13.5318	3.03599	206.346	1.33513	1.41541
71	7	10	20	153.8	54	22.8287	1376.47	566.407	47.5338	36.973	53.6277	49.805	19.1727	18.9187	9.5701	289.522	171.765	158.837	1.98883	5.79743	8.24148	10.5587	2147.03	1674.4	375.638	166.097	747.233	5.15034	5.95916	0.848117	1.77689	361.833	39.7651	7.95528	119.825	141.618	365.198	1743.71	119.995	2001.78	311.093	2.83808	4.53842	0.218831	10.3334	2.4058	154.786	0.715956	0.822025
72	2	10	19	156	56	23.0112	1919.8	758.199	70.7518	54.7253	66.4002	60.4176	22.8481	22.2986	12.6902	370.731	251.89	215.972	2.29691	7.67332	10.5974	14.8357	3363.66	2026.7	577.967	214.428	1059.98	6.49848	7.72232	0.961031	2.18416	262.79	71.539	5.98245	143.238	235.234	328.881	1579.26	106.66	1809.54	388.069	9.61542	6.9982	0.357384	8.67341	2.18874	123.784	0.942199	1.20624
73	1	10	18	163	49	18.4425	1908.22	951.244	72.0637	58.2877	59.6164	55.2142	20.0007	19.9855	12.93	345.028	262.366	243.25	2.73291	9.18131	12.1754	13.7591	2510.15	2335.04	604.668	273.12	1080.16	8.02959	9.32258	1.33839	3.13951	305.696	60.2675	7.41665	254.262	174.295	783.788	3612.71	175.303	4105.15	518.917	4.06583	5.83853	0.340622	11.9317	3.90696	291.173	1.03029	1.21522
74	0	10	21	160.2	54.8	21.3528	1740.81	829.18	53.9243	43.1362	56.9599	53.1142	21.4306	19.3954	10.0131	244.316	241.341	214.977	1.94992	6.15692	8.38637	11.1497	2265.6	1680.9	536.083	168.005	868.718	4.31274	6.68291	0.778921	1.98678	334.063	47.3316	4.56465	135.564	186.35	181.624	983.437	95.4028	1136.37	281.037	3.43317	4.66719	0.303732	7.61995	1.91638	103.662	0.788301	1.03849
75	0	10	19	160	55	21.4844	1365.42	596.662	67.1092	33.4677	41.7952	35.4279	10.9784	14.4926	8.51801	205.874	176.201	147.027	1.7424	5.3634	9.18297	9.56921	2238.12	1517.23	306.348	169.508	582.987	5.59194	5.5759	0.756647	1.96371	1237.12	35.7818	5.12547	129.403	120.784	424.06	2187.27	367.773	2578.92	338.147	1.71164	4.87984	0.255753	8.28649	2.31188	151.653	0.839576	0.772768
76	6	9	21	155	50	20.8117	1430.82	948.754	58.4626	41.3222	45.635	41.2774	12.2542	15.3319	11.9246	351.106	195.675	154.67	4.34882	13.9816	18.766	16.6287	3199.38	3157.29	471.904	251.367	892.67	8.02411	5.88016	1.05555	2.62626	353.937	57.5348	8.6624	109.329	153.173	1441.73	6644.59	223.946	7492.52	780.025	7.44943	9.21343	0.310562	10.5102	2.82809	373.461	0.826048	1.05599
77	3	8	21	163	59	22.2063	2077.32	832.724	65.0602	51.9486	82.9856	75.9739	26.4377	27.2591	18.9784	309.834	263.28	197.535	3.21533	10.7953	17.0062	20.4921	5118.66	2526.25	730.116	300.901	1037.59	10.0133	7.56808	1.10509	2.47629	1844.4	62.4211	7.76632	179.396	233.191	582.416	2935.85	90.1916	3291.68	510.915	3.69911	9.62448	0.586113	16.0893	5.07138	242.364	1.07198	1.42724
78	3	7	20	154	47	19.8178	1548.63	606.765	56.2159	44.3344	50.5916	46.8952	15.671	17.8823	11.3768	235.283	208.627	180.285	2.32081	6.84381	9.85284	12.2371	2837.17	1696.7	337.41	185.01	763.815	5.61027	6.12078	0.834686	1.99493	751.807	52.0505	6.07066	124.093	111.496	374.311	1836.36	58.0964	2057.88	283.817	4.57876	5.40155	0.373987	9.05314	2.5874	145.942	0.811203	0.802089
79	0	7	20	166.7	59.5	21.4114	1390.7	652.376	46.6471	37.2841	37.4939	34.4056	13.8093	12.3989	6.79359	230.048	209.06	200.712	1.4333	4.8033	6.49864	8.83506	1809.22	1299.08	383.985	149.763	712.092	4.09444	6.0317	0.815603	2.16243	292.582	43.6198	3.77897	168.992	139.086	285.873	1374.03	115.762	1581.49	272.538	3.43003	3.35328	0.189776	5.84665	1.7103	121.434	0.592117	0.801649
80	4	6	20	156	48	19.7239	1546.21	629.204	48.5575	39.2577	47.7356	44.1835	13.5565	16.6308	12.1779	259.958	219.491	190.126	2.41438	8.15263	10.8588	10.814	2189.63	1768.16	319.826	199.42	720.299	6.18331	6.13191	0.971528	2.38219	311.986	42.4043	6.52694	169.743	106.908	440.925	2062.69	83.033	2335	304.313	2.87336	5.57537	0.342074	9.38589	2.85433	190.624	0.694896	0.748566
81	0	6	21	158	47	18.8271	2025.74	981.923	74.6582	61.2851	75.971	70.5393	22.5697	26.2696	18.7151	374.826	247.188	219.453	2.89784	8.72193	12.0793	14.3915	2673.36	2346.52	624.566	291.024	1146.56	8.41924	9.16065	1.31878	3.14734	484.844	63.4607	8.2635	263.814	197.281	376.431	1844.23	180.097	2136.68	378.773	4.0685	7.275	0.524824	17.3651	5.40105	299.855	1.0055	1.23297
82	2	5	21	155.4	47	19.4624	1228.46	426.646	40.4601	31.4103	47.8531	44.8193	15.7548	17.0902	10.0761	147.088	155.053	125.259	2.34634	6.62664	9.15944	12.0281	3196.71	1296.74	298.008	145.678	568.387	4.7225	3.8835	0.604567	1.35316	201.341	48.6627	6.69327	52.7889	75.9388	327.305	1533.32	71.4357	1739.99	221.405	3.87846	5.35571	0.421459	8.18883	1.94556	100.526	0.669323	0.717741
83	1	5	21	161.9	60	22.8906	2041.63	904.193	64.0454	50.8257	71.2834	66.5814	25.7431	25.5515	12.4377	328.564	279.146	243.675	2.93058	9.64786	12.7534	16.1789	3488.37	2529.18	503.027	226.263	1018.24	6.53223	8.42512	1.06571	2.67846	239.295	51.8788	8.97612	167.624	173.26	701.248	3281.88	279.526	3795.73	491.651	2.34554	6.95671	0.295104	9.22163	2.10738	206.637	1.07395	1.11196
84	3	4	21	160	51	19.9219	2026.1	777.915	65.9908	51.8004	66.6917	62.2487	16.3853	24.3073	19.0097	308.084	278.947	246.164	2.66173	9.4266	12.8109	23.8792	6684.66	2384.02	386.908	269.145	961.92	7.68816	7.93515	1.20859	3.26366	759.909	62.1175	7.67638	219.683	118.499	471.194	2305.2	117.262	2606.3	338.705	6.56018	8.74447	0.489644	15.102	3.92062	230.455	0.933042	0.953696
85	2	4	21	166	54.5	19.7779	1743.55	875.402	60.7723	49.1059	56.1327	51.9241	17.3614	18.734	13.6792	229.158	237.724	204.242	3.09157	9.99563	13.3497	15.1825	3330.97	2160.15	554.417	251.436	932.769	7.29203	7.24698	1.12604	2.73661	346.66	60.3883	7.46021	195.961	145.59	551.304	2649.98	203.818	3029.72	399.403	4.20314	6.62505	0.467714	11.4707	3.50422	241.153	0.892157	1.1094
86	0	4	20	159.8	46.8	18.327	2108.2	772.607	55.9894	44.8037	81.5769	77.2889	20.9738	30.9604	22.1194	225.483	277.193	227.172	3.10533	11.6986	15.5004	16.5943	3724.89	2608.78	379.35	250.417	860.429	7.4608	7.71705	1.10028	2.93292	783.328	43.7335	8.57241	176.211	96.4695	809.888	3790.94	128.899	4265.9	453.323	1.7783	10.4935	0.586649	17.1413	3.92033	242.724	1.04379	0.901272
全員
中央値	6.5	19	20	159.9	51.1	20.3825	1742.18	795.648	60.0414	45.5042	59.4059	54.7969	18.9699	21.1697	11.736	280.023	230.466	197.849	2.47828	8.25336	11.3724	13.3955	2932.3	2059.97	416.094	215.646	874.623	6.50383	7.25099	0.955154	2.37567	477.826	52.2939	7.11434	153.027	137.397	493.479	2362.9	131.695	2681.96	385.458	3.49083	5.98595	0.354712	10.0649	2.57676	192.925	0.92557	1.00403
最小値	0	4	18	145.4	35.2	15.1954	537.193	314.844	20.5304	16.2521	18.8563	17.4308	6.15555	6.83295	3.68515	106.324	69.9997	63.5918	0.891681	3.44313	4.74044	6.56081	1140.11	798.866	151.287	85.4732	340.696	2.50925	2.49502	0.401442	0.970266	13.4722	17.5341	2.93523	44.587	52.827	54.294	272.912	20.0441	333.377	117.598	0.885529	2.32221	0.0766297	3.24347	0.878126	67.3954	0.410414	0.362179
最大値	24	41	27	173	75	30.7457	2644.64	1621.94	111.461	86.4641	111.241	104.573	35.9499	40.0162	27.89	560.227	392.644	371.254	4.35038	14.7513	20.0222	23.8792	6684.66	4154.65	896.991	389.341	1623	11.3446	13.8432	1.54086	3.96026	3258.51	89.3272	12.7323	297.241	314.439	1441.73	6644.59	564.55	7492.52	880.151	9.61542	13.582	0.739233	20.917	6.43052	405.308	2.11521	1.95
>=27 HC
中央値	16	32	20	162	51.2	20.2862	1605.56	831.359	51.8891	41.5289	55.8684	52.2999	18.4136	19.7896	11.113	265.212	224.894	190.786	2.49848	8.07065	11.1918	12.6572	2707.79	1873.78	412.931	191.756	804.525	6.09801	6.58114	0.947765	2.4536	513.752	49.0946	7.16992	147.504	127.173	511.33	2433.5	220.59	2848.37	352.16	2.46097	5.33275	0.352039	10.1287	2.57935	195.446	0.916572	0.916331
最小値	2	27	19	151.4	44.6	15.6527	537.193	314.844	20.5304	16.2521	18.8563	17.4308	6.15555	6.83295	3.68515	106.324	69.9997	63.5918	0.948862	3.44313	4.74044	6.63609	1210.91	1002.1	151.897	85.4732	340.696	2.50925	2.49502	0.401442	0.970266	13.4722	17.5341	3.11203	44.587	52.827	58.3772	290.807	29.2084	354.346	117.598	0.885529	2.32221	0.0766297	3.24347	0.878126	67.3954	0.410414	0.362179
最大値	24	41	21	170	68	25.4374	2607.8	1594.29	74.6989	58.3855	84.361	77.9474	35.9499	28.4657	17.3639	411.263	384.421	323.972	3.82093	11.0318	16.5419	22.4481	5741	2860.1	896.991	288.223	1190.2	9.03922	9.11134	1.20938	2.99926	3258.51	75.231	9.61005	191.176	300.449	1141.65	5737.61	533.387	6415.89	669.756	5.27149	8.36499	0.543056	17.2892	4.22881	333.597	1.25285	1.65128
<=26 LC
中央値	5	17	20	158.3	51	20.7198	1743.55	777.915	61.0497	47.8559	59.8257	55.2142	19.1727	21.7069	12.1779	283.382	232.389	199.892	2.45807	8.72193	11.534	13.736	3089.86	2096.24	429.346	216.865	892.67	6.53223	7.31645	0.961031	2.36323	422.093	55.6277	7.10165	155.901	143.428	492.179	2343.75	124.371	2640.95	385.555	3.857	6.02807	0.357384	10.0012	2.57416	190.624	0.92835	1.00995
最小値	0	4	18	145.4	35.2	15.1954	883.238	328.821	26.639	21.398	31.4015	28.9491	8.23581	11.7426	6.00141	132.934	113.222	75.3849	0.891681	3.50685	4.77552	6.56081	1140.11	798.866	151.287	107.963	377.267	3.48285	3.11597	0.4705	0.974287	55.447	26.9425	2.93523	52.7889	60.6207	54.294	272.912	20.0441	333.377	119.222	1.13962	3.15104	0.101156	3.94671	0.93885	77.9689	0.424439	0.448411
最大値	19	26	27	173	75	30.7457	2644.64	1621.94	111.461	86.4641	111.241	104.573	34.8336	40.0162	27.89	560.227	392.644	371.254	4.35038	14.7513	20.0222	23.8792	6684.66	4154.65	871.035	389.341	1623	11.3446	13.8432	1.54086	3.96026	1844.4	89.3272	12.7323	297.241	314.439	1441.73	6644.59	564.55	7492.52	880.151	9.61542	13.582	0.739233	20.917	6.43052	405.308	2.11521	1.95
[truncated: 165 more columns]

## Sheet: HD vs LD
マンホイットニーU	3.17257e-11	1.514e-06	0.39902	0.162749	0.0894708	0.00937453	0.0877992	0.159948	0.0473626	0.044532	0.384742	0.479044	0.522061	0.450437	0.36239	0.0522092	0.0858835	0.102203	0.991686	0.456636	0.393303	0.295381	0.495364	0.143605	0.136601	0.102161	0.0423729	0.0906316	0.0455719	0.0716584	0.10891	0.225247	0.0956233	0.448837	0.0473479	0.0295766	0.492073	0.522061	0.650673	0.495364	0.231269	0.0159118	0.130983	0.764587	0.573995	0.580863	0.399114	0.237321	0.117141
V1	BDI-II	MDCQ	年齢	身長	体重	ＢＭＩ	V8	V9	V10	V11	V12	V13	V14	V15	V16	V17	V18	V19	V20	V21	V22	V23	V24	V25	V26	V27	V28	V29	V30	V31	V32	V33	V34	V35	V36	V37	V38	V39	V40	V41	V42	V43	V44	V45	V46	V47	V48	V49	V50
	BDI-II	潜在性栄養素欠乏症愁訴に関する質問表	年齢	身長	体重	ＢＭＩ （１８才以上）	02.エネルギー	03.水分	04.たんぱく質	05.アミノ酸組成たんぱく質	06.脂質	07.TG当量	08.飽和脂肪酸	09.一価不飽和脂肪酸	10.多価不飽和脂肪酸	11.コレステロール	12.炭水化物	13.利用可能炭水化物（単糖当量）	14.水溶性食物繊維	15.不溶性食物繊維	16.食物繊維総量	17.灰分	18.ナトリウム	19.カリウム	20.カルシウム	21.マグネシウム	22.リン	23.鉄	24.亜鉛	25.銅	26.マンガン	27.ヨウ素	28.セレン	29.クロム	30.モリブデン	31.レチノール	32.α-カロテン	33.β-カロテン	34.β-クリプトキサンチン	35.β-カロテン当量	36.レチノール活性当量	37.ビタミンD	38.α-トコフェロール	39.β-トコフェロール	40.γ-トコフェロール	41.δ-トコフェロール	42.ビタミンK	43.ビタミンB1	44.ビタミンB2
1	24	29	21	157.5	47	18.9468	1514.09	831.359	56.4458	43.9285	52.526	49.0531	16.1346	19.7896	11.113	265.912	188.599	169.82	2.52114	8.07065	11.2484	11.4646	2369.05	1873.78	336.393	187.968	804.525	5.29011	7.00656	0.859412	2.4536	718.606	53.1746	4.97977	147.747	96.6949	198.654	1224.11	128.667	1398.19	215.761	3.15213	5.12838	0.312092	10.1287	2.61226	187.052	0.955084	0.916331
2	23	31	21	162.7	47.8	18.0573	537.193	314.844	20.5304	16.2521	18.8563	17.4308	6.15555	6.83295	3.68515	136.28	69.9997	63.5918	1.28083	3.44313	4.74044	6.63609	1352.56	1209.04	151.897	85.4732	340.696	2.50925	2.49502	0.401442	0.970266	13.4722	17.5341	4.81709	44.587	52.827	132.301	669.665	34.2983	760.691	117.598	0.885529	2.32221	0.0766297	3.24347	0.950739	75.4641	0.410414	0.362179
3	23	30	21	166.8	47.3	17.0008	1919.17	958.296	70.5027	45.6363	58.7954	54.7999	24.2382	18.7853	9.41191	118.132	236.584	190.786	3.56701	9.33578	13.4514	15.121	3540.01	2005.49	575.901	246.662	885.851	6.67378	6.45448	0.973544	2.45262	610.666	50.2521	9.61005	147.504	80.9221	556.141	2686.96	196.609	3083.22	337.772	1.97089	4.67252	0.427503	10.2847	3.31068	235.044	0.950949	1.06076
4	22	34	19	160	56	21.875	1368	478.837	51.5423	41.5289	63.4828	59.8073	21.8131	21.7907	13.5569	281.728	145.803	122.578	2.45407	6.06836	8.81783	12.6954	2990.65	1588.47	420.333	191.756	752.336	6.09801	5.37975	0.783239	1.53307	285.994	43.7826	7.22629	114.855	132.863	181.596	1003.95	94.7599	1162.54	231.691	3.38938	5.33275	0.399659	13.8375	4.22881	196.127	0.701361	0.835853
5	21	32	20	167.3	60	21.4368	1365.19	471.776	47.4049	37.781	55.8684	52.2999	19.2908	20.4135	10.3463	265.212	163.075	145.694	2.01654	5.36992	7.77642	10.6615	2707.79	1184.49	329.598	131.677	638.174	4.65916	5.37311	0.61639	1.37228	392.17	47.8469	5.61243	79.8499	124.47	370.745	1769.17	29.2084	1973.65	290.893	1.86177	4.54123	0.385973	10.8194	2.57935	131.536	0.755002	0.831083
6	20	34	21	163.2	48.2	18.097	2017.81	901.901	67.5197	51.5639	68.4195	63.669	24.3792	25.032	11.5984	398.911	276.497	248.967	3.3945	10.5613	14.8678	17.2145	3986.26	2530.22	412.931	225.055	970.34	7.07303	8.46056	1.09752	2.77204	849.385	64.0999	9.18566	143.117	157.872	623.692	3081.88	333.477	3572.75	459.09	4.24558	6.91848	0.317148	9.80189	2.0268	195.446	1.18815	1.19671
7	20	30	20	168.8	44.6	15.6527	2607.8	1501.26	64.2735	51.0697	84.361	77.9474	35.9499	26.6019	11.9817	411.263	384.421	323.972	3.82093	11.0318	16.0805	15.2083	2572.13	2860.1	896.991	263.743	1190.2	7.5995	8.75185	1.15261	2.96573	489.954	51.2148	7.87365	191.176	300.449	758.922	3712.01	422.524	4359.96	666.433	2.46097	7.63498	0.336916	11.5061	3.30306	251.829	1.07058	1.65128
8	20	28	19	170	59	20.4152	1439.73	727.101	51.8891	39.7415	33.6971	30.6073	11.6381	11.4873	6.29235	254.739	224.894	214.92	1.60387	5.67806	7.63301	7.95507	1210.91	1671.08	297.818	166.416	739.899	4.62358	6.58114	0.947765	2.46535	388.477	48.0886	4.64189	177.59	112.818	511.33	2433.5	308.634	2848.37	352.16	5.27149	4.23678	0.108887	4.6886	1.37682	144.044	0.6991	0.7537
9	19	25	20	158.6	46	18.2874	1724.6	903.044	57.9822	44.9973	46.0738	42.1229	13.4002	15.6929	11.3763	221.762	264.719	239.371	3.19895	10.5851	14.2397	12.4095	2133.54	2461.78	390.63	250.719	861.954	7.18306	7.46999	1.27209	3.24764	511.869	47.2291	8.67398	217.589	97.0996	813.56	3865.03	393.996	4471.29	470.839	5.16224	6.63131	0.28247	10.2885	2.95197	272.368	0.865396	0.869368
10	18	33	20	162	55.3	21.0715	1443.69	383.509	37.8176	31.5524	49.316	46.2345	13.4816	17.8618	12.9692	222.639	204.071	173.104	1.63345	5.54178	7.23768	6.93706	1506.12	1002.1	194.813	131.999	519.386	4.20865	4.8298	0.668822	1.60369	141.681	31.039	3.89262	120.939	93.6509	58.3772	290.807	38.2848	354.346	125.005	1.08776	4.68587	0.397417	8.67045	2.27197	78.2929	0.557991	0.543189
11	18	18	21	157	46	18.662	1462.48	925.621	51.8699	40.9345	44.9963	41.6471	18.1086	15.7556	6.00141	194.216	202.462	194.396	1.66857	6.74957	8.52729	17.3809	4398.16	2046.82	575.99	169.657	892.753	4.05916	7.47508	0.724386	2.21885	180.106	39.6583	4.1965	154.185	174.724	1109.9	5047.16	76.0838	5642.86	643.805	2.00964	4.54671	0.101156	5.03437	0.93885	240.902	0.881235	1.11422
12	18	16	19	156	56	23.0112	1788.32	740.24	54.7855	43.4699	64.0842	60.1474	15.8365	23.993	17.8401	187.958	243.548	197.331	3.28912	11.9559	15.9243	18.4905	4648.42	2352.68	406.176	240.762	826.302	7.04835	7.31645	1.07	2.71736	623.467	46.2856	6.95964	161.885	81.3748	686.77	3321.64	76.5194	3707.21	391.411	1.67628	8.25306	0.515324	13.4099	3.06394	252.942	0.997181	0.867453
13	17	38	19	163.5	48	17.9558	1867.85	869.767	63.467	51.3368	62.7099	57.9123	18.5557	22.3876	14.5437	360.899	257.564	229.286	3.70492	10.8399	15.2414	17.4696	4090.27	2436.65	419.258	254.288	894.639	8.19974	8.01847	1.20938	2.99926	659.97	53.1913	8.98894	190.931	138.105	978.659	4613.2	382.032	5302.21	583.765	1.82993	7.25161	0.472588	14.7875	4.08529	322.079	1.0437	1.03061
14	17	26	19	156	51.2	21.0388	1561.88	403.331	50.8952	40.9623	65.4909	61.9495	22.28	23.4469	13.5399	223.408	184.738	150.303	1.96225	6.03084	8.01428	12.3448	3178.92	1359.55	340.741	163.347	739.796	4.90092	5.52642	0.684041	1.49086	109.748	52.3166	6.20243	94.7237	109.843	54.294	272.912	25.7084	333.377	139.562	2.67716	5.70692	0.43613	9.64475	2.42161	77.9689	0.792329	0.800596
15	17	23	21	152.2	35.2	15.1954	1748.51	528.482	56.2975	45.3721	63.8112	59.5481	20.3605	22.3834	14.269	292.57	232.389	192.603	3.14112	9.0359	12.4786	12.7246	2952.04	1732.3	372.847	200.5	767.267	6.57559	5.91922	0.879784	1.97492	355.511	61.7742	7.55642	103.476	130.594	415.678	1977.2	89.4041	2243.79	319.845	3.857	6.95932	0.544802	10.0012	2.65038	155.677	0.907389	0.956415
16	16	41	21	161.6	51.2	19.6059	1207.57	568.099	39.9405	31.4307	37.5896	35.0602	13.6881	13.7491	6.13785	212.676	150.189	129.371	0.948862	3.53751	4.92543	8.04453	1821.93	1115.43	254.403	116.196	586.167	3.35477	4.9092	0.509318	1.36777	513.752	36.6133	3.36578	95.2049	104.002	196.963	993.156	48.6123	1123.67	199.224	2.40737	3.07806	0.149538	3.26509	0.878126	67.3954	0.594411	0.656102
17	15	32	21	156	48	19.7239	1297.19	553.224	43.7083	34.9215	49.6279	46.5007	18.0678	17.0631	9.35313	247.036	163.2	138.737	2.17097	5.90206	8.59974	11.2583	2662.35	1458.82	394.281	150.561	659.187	4.68236	4.68501	0.632617	1.46542	564.011	50.0782	5.42044	78.27	136.763	231.302	1227.49	220.59	1462.22	260.688	3.08548	4.85284	0.352039	7.99424	2.07821	101.657	0.689306	0.893658
18	14	33	20	151.4	46.5	20.2862	1605.56	710.389	50.8437	39.6	67.5717	63.8672	17.0628	26.7701	17.3639	242.895	176.897	142.586	2.49848	8.29879	11.1918	12.6572	3031.65	1778.89	274.107	172.962	674.136	5.62241	6.27846	0.75289	1.84228	437.704	52.2712	6.61184	86.098	74.2197	742.925	3548.48	229.476	4033.77	412.532	1.37582	8.28195	0.543056	16.4184	3.50528	210.432	1.05123	0.883511
19	14	16	20	160.3	54.5	21.2095	1837.23	860.55	75.2778	58.3482	64.4451	58.8507	20.8531	22.7406	12.7807	278.319	231.999	199.892	2.74835	8.78512	12.225	13.736	2750.36	2269.14	537.028	237.22	1050.29	6.8187	8.38838	1.01818	2.51996	321.281	70.2141	6.22716	158.011	169.614	678.187	3171.26	104.209	3574.44	467.753	6.91196	7.15788	0.389911	9.42581	2.63604	225.188	1.18939	1.18168
20	13	27	19	161	51	19.6752	2037.04	1000.43	70.9913	55.9697	65.7793	61.1008	23.8106	22.947	11.7739	380.327	279.859	252.705	3.06917	8.61087	12.1339	21.2298	5557.44	2328.45	562.062	243.656	1062	7.33901	8.29748	1.13006	2.87149	446.409	75.231	9.0458	175.548	179.748	485.549	2404.7	272.458	2799.35	416.715	4.58855	6.33573	0.414146	11.2541	3.04678	197.993	1.10472	1.31325
21	13	20	18	167.2	60	21.4624	2280.95	1050.24	81.7395	64.4883	80.3594	74.2517	24.7055	27.8921	18.5336	460.299	300.085	267.046	3.60733	10.8692	14.8377	17.2893	3405.68	2872.55	592.193	302.881	1229.94	9.28181	9.48828	1.47804	3.35116	422.093	78.8497	11.4073	231.399	213.763	517.534	2571.88	421.802	3060.81	473.118	7.52111	9.06926	0.498884	17.7481	4.93847	267.642	1.14775	1.34332
22	13	19	21	165	56	20.5693	1622.09	652.156	53.2557	42.1957	57.0428	53.2586	19.5801	20.8534	10.5463	288.74	215.789	196.014	1.59803	5.50965	7.32586	15.0614	3971.84	1656.35	384.866	152.39	790.635	4.40908	6.79115	0.734949	1.88102	233.201	47.8091	5.03806	127.129	157.274	511.716	2376.19	150.269	2713.93	385.36	2.35726	5.41126	0.263862	8.71451	1.83517	135.257	0.824017	0.900824
23	13	14	21	149	46	20.7198	1766.66	893.357	62.9211	50.3045	55.9518	51.692	18.8163	19.0971	11.5979	355.843	246.278	215.905	2.36928	8.79276	11.534	13.3322	2549.26	2261.76	531.647	230.863	978.932	6.70085	7.95918	1.04742	2.65023	470.808	60.5909	5.33083	189.888	189.658	981.189	4531.66	332.999	5198.72	626.047	4.89289	7.04208	0.28238	7.40007	2.15628	249.615	0.909114	1.16523
24	12	31	19	160	53	20.7031	1368.78	466.821	36.8637	29.7113	47.902	43.2739	13.2844	16.5172	11.6753	154.493	191.959	151.887	2.11448	7.2116	10.5917	11.3399	2952.93	1351.86	324.785	165.28	538.735	5.42612	4.65724	0.662863	1.77173	547.998	35.8634	4.70377	109.872	110.741	354.702	1691.79	61.1391	1906.21	271.415	1.12177	5.83548	0.399841	8.23223	2.12741	128.104	0.726338	0.751402
25	12	25	20	154.2	52.3	21.9955	1310.87	414.695	43.3198	32.054	46.86	42.5816	17.7256	15.7725	7.23182	188.587	171.517	147.803	1.38286	4.36627	6.29375	6.79386	1349.07	1068.5	349.131	115.066	624.382	3.60938	4.66051	0.545495	1.20308	178.444	36.2688	4.26883	76.5276	150.459	350.462	1625.34	20.0441	1827.22	302.759	3.48088	4.07914	0.218222	5.25265	1.08346	80.8334	0.590239	0.711982
26	12	20	21	161.5	47	18.0199	1665.97	830.727	62.4928	48.6639	49.7809	45.7507	16.3004	17.0165	10.5598	325.695	233.998	211.717	2.80115	9.34131	12.9054	15.9634	3734.3	2198.25	412.004	230.725	906.185	7.41404	7.65719	1.1427	2.6776	768.877	55.0931	7.50713	196.598	138.719	536.237	2621.03	134.491	2965.89	388.661	4.9507	5.36446	0.272108	10.2506	3.26867	229.96	0.84632	0.982476
27	12	17	19	157	50	20.2848	1582.64	685.166	56.2058	44.517	54.3277	50.5875	18.4148	19.5664	10.4751	319.791	209.989	182.249	2.33847	6.3339	8.93534	12.6727	3100.18	1575.53	393.781	160.553	777.789	5.1739	6.04272	0.740551	1.81435	312.295	68.8283	5.78577	93.6882	143.169	232.335	1132.89	79.6903	1298.13	254.547	4.13234	5.4134	0.41962	8.34671	2.04267	91.8551	0.896789	1.01509
28	12	14	20	163	75	28.2284	1794.93	758.374	68.6696	52.7606	68.0258	63.015	25.1314	24.2385	10.9464	383.49	212.525	198.163	2.36939	7.44683	10.0513	19.7279	5208.37	2096.24	487.947	216.865	1030.82	6.67438	8.20223	1.02507	2.31332	273.7	67.2752	9.68935	147.471	178.009	495.614	2343.75	79.1769	2640.95	401.873	5.33853	5.59216	0.241081	11.1882	2.35066	184.572	1.02287	1.15427
29	12	10	19	155.8	49	20.1865	1599.46	654.727	62.8346	48.9287	59.1954	54.7938	17.4268	21.4822	13.5767	347.1	197.08	177.586	1.86668	5.87282	8.85679	11.1963	2337.05	1724.71	360.277	188.4	858.016	5.90339	6.98554	0.848491	1.99753	1205.22	58.3743	5.01824	139.845	157.873	360.477	1844.35	64.7069	2059.7	331.766	6.22531	6.02807	0.358051	11.6746	3.11826	164.464	0.845267	0.938944
30	11	23	21	157.9	56.2	22.5409	1631.68	759.622	54.3081	43.4235	51.7395	47.9505	15.7344	18.9104	11.3418	247.853	225.851	203.977	3.1304	9.04292	12.3922	12.3146	2645.4	1949.5	352.923	191.372	758.813	5.88416	6.47515	0.949277	2.49944	276.862	58.7721	7.45128	132.934	104.763	392.133	1899.5	124.414	2164.92	287.229	2.67048	5.98102	0.454329	9.51236	2.50664	163.875	1.00895	0.942527
31	11	22	19	162	52.8	20.1189	2561.95	1621.94	111.461	86.4641	95.4964	86.7353	34.8336	34.2894	13.9174	466.957	309.111	257.206	4.28287	12.9992	19.7326	18.9662	2779.86	4154.65	871.035	389.341	1623	11.3446	13.8432	1.54086	3.62544	1720.52	81.8994	12.7323	227.526	263.673	1333.67	6415.42	564.55	7377.1	880.151	4.40736	8.95244	0.311302	9.72516	3.22268	405.308	2.11521	1.95
32	11	17	20	153	53	22.6409	1673.82	732.605	61.0497	47.8559	58.4562	54.6338	19.9457	21.8123	10.5655	253.217	217.895	189.395	2.59	8.06327	11.1782	13.4992	3089.86	1968.2	357.59	184.408	854.571	5.32787	7.16546	0.832537	2.20664	552.841	57.3024	5.89266	118.16	109.537	492.179	2393.78	179.34	2746.34	339.876	2.86309	5.81648	0.340673	7.63007	1.82083	161.564	1.0468	0.922005
33	11	10	20	161	49	18.9036	2271.97	957.697	77.5875	61.1897	91.9751	86.6914	31.0792	33.5795	18.2646	345.602	264.747	218.104	2.97948	10.063	13.2737	16.9769	3647.55	2601.24	624.727	230.956	1162.93	6.57049	9.07617	0.926264	2.17772	294.572	72.4032	7.10165	120.13	212.142	718.604	3354.94	67.5863	3764.73	526.136	4.17047	9.11929	0.537628	13.5318	3.03599	206.346	1.33513	1.41541
34	10	29	20	163.5	68	25.4374	2040.87	1017.92	62.2669	48.7322	72.3917	67.0234	22.5781	26.2773	15.3474	255.56	261.178	210.244	3.39777	10.7557	14.8193	13.2494	2431.02	2534.04	421.983	247.163	908.508	7.20371	7.9352	1.06976	2.62147	305.355	43.7501	8.84196	155.27	127.466	565.777	2796.57	533.387	3363.98	408.809	2.0874	7.71152	0.412325	12.4616	3.2772	229.148	1.18698	1.01778
35	10	20	20	153	45.5	19.437	1972.34	934.571	65.3363	53.1476	70.8769	65.9586	21.5228	24.7184	16.92	320.139	256.772	214.008	2.86888	10.3199	14.5337	16.0427	3240.48	2584.52	601.637	276.335	1059.99	8.16798	8.43165	1.16557	2.8068	1514.32	55.6277	8.15712	200.915	189.646	540.38	2821.02	181.789	3184.16	457.762	2.94211	7.73804	0.456187	13.1713	3.75415	238.202	1.02187	1.23759
36	10	19	20	165	56	20.5693	1679.48	861.025	61.5286	49.8979	59.8257	55.8148	20.8442	20.8573	11.698	282.819	202.686	170.493	2.45807	8.20794	11.1464	15.0683	3358.14	2097.56	558.085	224.818	961.914	6.52029	7.35227	0.929875	2.29347	558.756	57.9693	6.43816	155.901	166.898	720.753	3335.54	65.2531	3743.15	480.771	2.92017	5.98009	0.361063	9.46177	2.77127	225.762	0.922789	1.12876
37	10	14	20	150	50	22.2222	1876.69	766.298	59.3505	45.9116	71.8058	67.4663	23.3072	26.2684	15.0348	260.841	243.049	204.216	2.38919	8.08804	11.3099	15.2889	3580.05	2121.88	431.034	208.201	899.079	5.74699	7.2872	0.94726	2.17759	753.591	52.7536	7.22589	128.185	143.428	264.778	1451.26	392.278	1790.74	294.159	3.5357	7.36949	0.40339	11.1676	2.4171	120.54	1.00776	1.00173
38	8	31	20	160	52	20.3125	1780.63	932.563	60.7323	47.2704	51.0806	47.0557	18.4136	17.9661	8.73881	300.787	242.62	212.086	2.3132	8.48141	11.957	10.0811	1444.71	2168.8	419.705	227.892	928.015	6.50919	7.99738	1.0661	2.76453	1240.97	49.0946	7.16992	184.597	138.031	708.085	3465.86	240.219	3947.47	469.73	3.80057	5.10645	0.170934	6.03801	1.59436	210.913	0.916572	1.00633
39	8	21	19	154	48	20.2395	1485.15	618.539	50.7296	38.2337	41.2951	36.0818	11.2203	14.4303	9.0062	178.914	221.593	188.713	1.75427	7.09737	11.4349	11.5075	2584.2	1797.23	343.301	196.362	718.721	6.09188	6.40084	0.861434	2.36323	1782.22	42.1385	4.69578	151.732	128.879	583.505	2917.46	124.371	3264.9	402.069	4.63928	5.7275	0.221708	5.29472	1.30429	147.177	0.830088	0.808423
40	8	16	20	160	58	22.6562	1702.14	872.168	55.0735	42.9452	49.3403	45.5754	18.0921	16.5813	8.98687	274.439	256.043	223.355	3.30006	10.7047	14.6837	13.4587	2659.05	2296.22	452.302	226.378	863.614	6.74177	6.88543	1.11597	2.78665	575.644	46.6393	7.12702	159.505	132.266	792.055	3881.87	467.629	4534.04	512.202	3.7546	5.99087	0.250779	8.32646	2.34253	236.771	0.814251	0.932802
41	7	22	19	160	60	23.4375	1779.21	918.295	78.2197	61.1845	49.039	44.2659	12.8591	17.0275	12.6434	387.689	248.812	226.016	3.04168	10.0159	13.822	16.7082	3650.25	2488.4	429.346	291.455	1067.62	9.15403	9.10432	1.42806	3.37987	838.51	73.1309	8.46078	248.554	135.452	498.077	2562.75	280.21	2953.15	385.555	7.69404	6.07054	0.327491	10.6235	3.71688	263.831	1.04087	1.06172
42	7	16	21	155.8	63	25.9541	1793.57	986.161	66.8719	51.66	65.8398	59.3216	18.9659	22.7347	15.126	283.382	228.933	188.89	3.96986	11.8728	16.9045	22.4691	5845.49	2680.03	608.789	258.6	989.303	8.18831	7.255	1.03637	2.62155	299.043	74.4326	8.34321	132.561	187.048	709.452	3451.39	182.492	3908.98	514.35	5.91332	9.02463	0.55575	14.4189	3.81305	277.104	1.23685	1.36509
43	7	10	20	153.8	54	22.8287	1376.47	566.407	47.5338	36.973	53.6277	49.805	19.1727	18.9187	9.5701	289.522	171.765	158.837	1.98883	5.79743	8.24148	10.5587	2147.03	1674.4	375.638	166.097	747.233	5.15034	5.95916	0.848117	1.77689	361.833	39.7651	7.95528	119.825	141.618	365.198	1743.71	119.995	2001.78	311.093	2.83808	4.53842	0.218831	10.3334	2.4058	154.786	0.715956	0.822025
44	6	22	20	145.4	65	30.7457	1556.66	602.236	56.1975	43.8267	51.7468	48.2397	13.8945	20.0057	12.3982	216.118	206.768	188.365	1.97434	6.3691	8.6285	10.6352	2519.85	1476.02	205.292	159.424	698.463	4.73831	6.78364	0.829947	2.14376	297.259	50.1137	4.71111	143.102	68.3487	235.424	1170.38	140.907	1361.85	182.934	3.00678	5.20544	0.380123	10.2235	2.57416	133.164	0.92835	0.693076
45	6	22	20	155	45	18.7305	1494.06	568.109	46.9977	36.6993	41.2247	36.0806	14.0264	13.1663	7.40476	188.104	220.375	194.364	1.47889	5.01655	7.5186	15.4601	4554.07	1251.63	380.14	165.824	705.877	4.91619	5.72138	0.76145	2.08576	207.243	42.3217	4.75087	156.994	154.078	168.699	815.583	20.7775	921.915	232.408	3.50078	3.93591	0.218269	5.49967	1.54797	99.6918	0.655387	0.785299
46	6	21	21	160.5	54.5	21.1566	1738.82	659.024	44.8366	35.7093	57.9804	54.5836	14.9821	20.8472	16.4864	156.436	245.449	188.147	2.90987	10.4603	14.0676	12.7097	2630.44	2210.87	312.998	220.868	699.069	6.31537	5.52217	0.934025	2.36916	842.803	39.5215	7.47006	127.463	75.7804	409.012	2118.74	289.266	2471.51	282.75	2.80337	8.15096	0.464972	10.7349	2.5518	145.503	0.774555	0.709443
47	6	18	21	152	44	19.0443	1123.6	460.472	51.4511	39.215	37.953	35	11.2465	14.7296	7.60594	266.179	136.673	129.801	0.942924	3.71738	5.73557	8.80848	2009.89	1266.56	179.874	141.22	642.159	4.57756	6.12823	0.678836	1.67202	1094.52	46.1895	3.68692	127.165	81.9918	426.926	2077.62	33.8037	2303.23	276.494	4.14478	3.67812	0.144903	5.87787	1.65969	137.304	0.738252	0.652606
48	6	12	19	161.3	49	18.8333	903.459	345.842	26.639	21.398	33.2077	30.2608	8.23581	11.7426	9.03512	132.934	121.668	96.7122	1.67887	5.4343	7.78982	7.66968	1845.17	1059.63	216.992	122.106	377.267	3.99583	3.24832	0.520745	1.25972	308.981	29.9002	3.86976	70.7176	71.3096	235.015	1144.86	166.267	1346.86	185.367	1.13962	4.4827	0.307875	6.95603	1.75769	91.9416	0.554079	0.55002
49	6	9	21	155	50	20.8117	1430.82	948.754	58.4626	41.3222	45.635	41.2774	12.2542	15.3319	11.9246	351.106	195.675	154.67	4.34882	13.9816	18.766	16.6287	3199.38	3157.29	471.904	251.367	892.67	8.02411	5.88016	1.05555	2.62626	353.937	57.5348	8.6624	109.329	153.173	1441.73	6644.59	223.946	7492.52	780.025	7.44943	9.21343	0.310562	10.5102	2.82809	373.461	0.826048	1.05599
50	5	23	19	156	44.5	18.2857	1246.96	456.183	38.6652	29.9553	31.4015	28.9491	8.91129	11.7472	7.19386	173.111	193.449	188.781	0.891681	3.88838	5.10906	6.91093	1649.99	886.424	151.287	114.386	512.348	3.66774	5.38423	0.75443	2.05571	359.066	32.7762	3.31211	167.751	60.6207	240.291	1191.27	66.0285	1343.35	174.451	2.77283	3.15104	0.168787	7.2026	1.92101	98.41	0.474347	0.448411
51	5	22	22	158.5	56	22.291	2552.15	1203.26	92.9427	73.6454	111.241	104.573	32.1528	40.0162	27.89	479.626	288.765	211.132	4.35038	14.7513	20.0222	22.125	4381.88	3774.31	764.291	370.536	1455.91	10.8272	10.4341	1.34605	3.02799	1154.23	89.3272	10.7998	176.691	231.147	998.207	4735.92	175.423	5345.58	680.094	7.85418	13.582	0.739233	19.4735	5.03191	355.808	1.51147	1.68451
52	5	17	20	158.5	51	20.3007	997.196	351.829	31.2429	25.2714	34.1796	31.9519	8.85185	12.5776	9.22638	205.593	132.386	121.43	1.0142	3.61298	5.06627	7.55917	1981.05	798.866	163.834	107.963	426.326	3.48285	4.07431	0.557049	1.41109	498.486	32.4748	2.93523	110.86	69.8635	91.7937	496.425	24.5309	553.888	119.222	1.55593	3.42615	0.259566	8.36556	2.16556	88.9407	0.450728	0.510097
53	5	17	19	162.5	60.5	22.9112	2644.64	919.15	78.4449	61.6629	76.7829	71.5935	22.2066	28.6179	17.9392	357.015	392.644	371.254	2.44802	9.59581	12.5703	16.8989	4179.09	2059.66	387.198	251.323	1079.91	7.53397	10.9737	1.49419	3.96026	575.911	68.3598	7.52393	297.241	131.079	459.765	2175.88	64.8252	2445.28	338.424	3.97049	7.38095	0.457193	15.3431	3.53318	190.575	1.16513	1.05792
54	5	15	19	153	54	23.0681	1984.15	813.382	74.6236	59.2379	76.9505	71.723	22.8819	27.828	17.9704	339.884	236.872	195.159	2.3124	8.97875	11.6416	19.4327	4713.9	2493.81	502.068	271.404	1110.07	7.7594	9.07294	1.10138	2.55227	500.973	62.0248	8.18923	195.002	175.062	608.466	2826.74	141.9	3204.66	444.057	4.98854	8.1763	0.395565	11.7684	3.19881	229.445	1.12088	1.15832
55	4	39	20	161	56.8	21.9127	1840.05	1594.29	51.5712	38.3923	41.041	37.3642	12.7376	13.5111	9.6761	321.089	277.455	203.436	3.07402	10.1874	15.325	14.9572	2912.55	2584.27	535.353	274.518	871.362	7.97022	6.89362	1.09324	2.77989	2048.6	44.6423	8.18394	164.605	127.173	999.374	4978.58	216.316	5580.58	596.393	4.02838	6.05135	0.237437	8.55637	2.41062	295.235	0.719716	1.13865
56	4	22	21	157.6	49	19.728	2047.6	1111.65	66.3445	52.456	63.9596	59.2133	19.5355	22.6583	14.5755	300.436	287.585	246.394	3.81431	12.3979	17.9336	17.9959	3812.01	2846.31	564.659	303.455	1029.89	9.04326	8.29664	1.31885	3.53778	1810.05	60.9681	9.813	199.783	140.281	996.234	4913.51	354.713	5596.58	609.336	4.43535	8.19353	0.452241	13.6216	3.50584	304.577	1.06905	1.22099
57	4	21	19	155	50	20.8117	1734.2	670.406	65.1478	50.2327	61.3459	57.4982	22.7826	22.6416	9.67835	262.319	221.262	211.378	1.80204	5.97463	8.2594	8.59341	1347.52	1727.27	331.008	184.568	877.885	5.22158	8.45232	0.96503	2.33282	507.533	48.4813	6.68719	176.607	101.671	460.261	2175.96	48.4029	2442.35	306.308	2.86563	4.4115	0.187699	8.51213	2.16231	179.619	1.05451	0.884488
58	4	17	20	159	48	18.9866	1830.63	903.43	75.3851	59.2472	79.0734	73.9489	26.6861	28.5075	15.5854	372.627	198.258	182.526	2.9692	9.42199	13.0486	16.6876	3446.76	2614.54	572.569	272.321	1114.92	8.08902	9.52335	1.18513	2.74196	738.078	61.6289	9.47616	200.91	163.503	977.588	4562.21	93.3462	5105.54	591.872	3.92565	7.44536	0.351443	15.9292	4.18019	359.157	1.23363	1.28822
59	4	6	20	156	48	19.7239	1546.21	629.204	48.5575	39.2577	47.7356	44.1835	13.5565	16.6308	12.1779	259.958	219.491	190.126	2.41438	8.15263	10.8588	10.814	2189.63	1768.16	319.826	199.42	720.299	6.18331	6.13191	0.971528	2.38219	311.986	42.4043	6.52694	169.743	106.908	440.925	2062.69	83.033	2335	304.313	2.87336	5.57537	0.342074	9.38589	2.85433	190.624	0.694896	0.748566
60	3	37	19	165	51.2	18.8062	1986.85	1071.28	62.5765	47.7838	65.6076	61.8228	25.3388	22.9907	10.903	296.831	280.26	241.651	2.61944	7.45586	10.8648	16.6205	3996.04	2153.33	517.257	218.798	943.303	6.16634	7.79146	1.01644	2.46807	797.946	56.934	7.98101	154.957	130.055	568.274	2839.86	320.97	3300.29	407.55	3.88071	6.08894	0.302188	11.0475	2.83207	191.076	0.994754	1.13353
61	3	27	19	163.2	54.2	20.3497	1301.42	437.296	31.2736	25.2616	34.8013	32.592	10.3546	12.3843	8.54283	106.324	209.869	185.256	1.51036	5.81974	7.6812	8.15688	1975.79	1061.1	209.929	120.391	486.324	3.47192	4.42527	0.660027	1.89486	416.452	24.482	3.11203	130.834	57.2065	319.392	1517.43	74.7877	1725.27	201.532	1.7495	4.06934	0.253298	5.88542	1.44765	90.5831	0.430609	0.424607
62	3	19	21	173	65	21.7181	1765.09	681.128	55.0884	42.9597	55.0267	51.3338	18.478	19.7098	11.0292	274.493	255.157	231.631	2.24909	7.10667	9.69561	10.3768	2130.32	1704.94	304.325	173.781	766.123	5.24236	6.75001	0.93189	2.34844	401.916	50.0885	5.96312	151.868	117.577	354.16	1741.87	265.024	2066.15	291.565	4.01433	5.54662	0.320284	8.93734	2.22278	125.058	0.833513	0.823575
63	3	17	20	157	57	23.1247	1816.26	838.269	62.0993	49.6576	64.0947	59.8646	26.0643	22.3251	8.86098	386.201	239.921	215.368	2.34634	6.45082	9.1211	11.4919	2205.04	1900.76	503.335	176.019	939.275	5.26372	7.50438	0.841347	1.98251	324.876	58.4483	5.73293	125.372	202.496	352.063	1776.89	456.325	2206.05	389.44	2.71937	4.93893	0.273176	6.80735	1.87854	121.976	0.994121	1.15474
64	3	16	21	164.3	43.8	16.2255	1807.33	877.951	69.8066	55.6943	66.9909	60.808	25.5983	21.7162	10.818	560.227	225.214	200.451	2.66267	7.72273	11.035	13.0051	2511.24	2060.28	679.972	204.171	1081.07	6.78993	7.83385	0.889238	2.10682	309.118	81.3343	4.93371	140.86	314.439	494.778	2349.61	72.1488	2649.99	541.385	6.86239	6.2854	0.33595	9.18095	2.44361	194.773	0.94092	1.52646
65	3	11	19	149	40	18.0172	1379.48	656.083	54.8767	44.8643	60.1389	56.1728	20.1054	21.7069	11.9167	304.329	146.806	131.951	1.26959	3.50685	4.77552	10.171	2254.82	1279.43	478.991	145.116	816.974	4.26046	6.41552	0.625434	1.38975	55.447	54.9642	3.97913	119.282	182.121	120.291	578.518	67.037	679.257	241.11	2.18234	4.48297	0.369266	11.7549	3.10234	119.138	0.797264	1.00995
66	3	8	21	163	59	22.2063	2077.32	832.724	65.0602	51.9486	82.9856	75.9739	26.4377	27.2591	18.9784	309.834	263.28	197.535	3.21533	10.7953	17.0062	20.4921	5118.66	2526.25	730.116	300.901	1037.59	10.0133	7.56808	1.10509	2.47629	1844.4	62.4211	7.76632	179.396	233.191	582.416	2935.85	90.1916	3291.68	510.915	3.69911	9.62448	0.586113	16.0893	5.07138	242.364	1.07198	1.42724
67	3	7	20	154	47	19.8178	1548.63	606.765	56.2159	44.3344	50.5916	46.8952	15.671	17.8823	11.3768	235.283	208.627	180.285	2.32081	6.84381	9.85284	12.2371	2837.17	1696.7	337.41	185.01	763.815	5.61027	6.12078	0.834686	1.99493	751.807	52.0505	6.07066	124.093	111.496	374.311	1836.36	58.0964	2057.88	283.817	4.57876	5.40155	0.373987	9.05314	2.5874	145.942	0.811203	0.802089
68	3	4	21	160	51	19.9219	2026.1	777.915	65.9908	51.8004	66.6917	62.2487	16.3853	24.3073	19.0097	308.084	278.947	246.164	2.66173	9.4266	12.8109	23.8792	6684.66	2384.02	386.908	269.145	961.92	7.68816	7.93515	1.20859	3.26366	759.909	62.1175	7.67638	219.683	118.499	471.194	2305.2	117.262	2606.3	338.705	6.56018	8.74447	0.489644	15.102	3.92062	230.455	0.933042	0.953696
69	2	33	19	152	50	21.6413	1899.09	901.741	74.6989	58.3855	75.0556	70.0146	21.7725	28.4657	16.8177	319.789	227.125	197.452	3.06667	10.4027	16.5419	22.4481	5741	2730.13	491.17	288.223	1046.11	9.03922	9.11134	1.10274	2.92199	3258.51	62.3088	8.42025	169.5	132.662	1141.65	5737.61	233.013	6415.89	669.756	3.28296	8.36499	0.45501	17.2892	4.20887	333.597	1.25285	1.23609
70	2	22	19	165	64.8	23.8017	1467.61	392.401	50.8139	39.6793	63.0515	59.7338	18.5316	24.8821	13.799	237.153	166.962	149.234	1.34527	4.51197	6.51169	10.5376	2797.05	1194.03	173.562	130.687	624.786	3.91963	6.04997	0.620525	1.59775	664.365	45.5472	4.32138	90.7817	75.1952	130.188	727.602	52.2477	825.901	146.033	1.68243	5.49267	0.388935	12.3641	2.50047	83.6113	0.872374	0.658482
71	2	18	20	158	47	18.8271	1896.65	984.293	69.2321	54.2673	61.4932	57.2113	18.9739	22.6618	13.2013	286.758	254.467	225.005	3.18949	10.8541	14.7524	16.7143	3551.6	2664.36	504.342	259.151	1011.26	7.65124	8.97998	1.18022	3.0391	622.089	57.0485	7.9191	191.311	121.75	1218.51	5631.55	119.287	6307.36	648.747	3.2979	7.49113	0.358325	10.9111	2.99382	335.508	1.20258	1.13145
72	2	10	19	156	56	23.0112	1919.8	758.199	70.7518	54.7253	66.4002	60.4176	22.8481	22.2986	12.6902	370.731	251.89	215.972	2.29691	7.67332	10.5974	14.8357	3363.66	2026.7	577.967	214.428	1059.98	6.49848	7.72232	0.961031	2.18416	262.79	71.539	5.98245	143.238	235.234	328.881	1579.26	106.66	1809.54	388.069	9.61542	6.9982	0.357384	8.67341	2.18874	123.784	0.942199	1.20624
73	2	5	21	155.4	47	19.4624	1228.46	426.646	40.4601	31.4103	47.8531	44.8193	15.7548	17.0902	10.0761	147.088	155.053	125.259	2.34634	6.62664	9.15944	12.0281	3196.71	1296.74	298.008	145.678	568.387	4.7225	3.8835	0.604567	1.35316	201.341	48.6627	6.69327	52.7889	75.9388	327.305	1533.32	71.4357	1739.99	221.405	3.87846	5.35571	0.421459	8.18883	1.94556	100.526	0.669323	0.717741
74	2	4	21	166	54.5	19.7779	1743.55	875.402	60.7723	49.1059	56.1327	51.9241	17.3614	18.734	13.6792	229.158	237.724	204.242	3.09157	9.99563	13.3497	15.1825	3330.97	2160.15	554.417	251.436	932.769	7.29203	7.24698	1.12604	2.73661	346.66	60.3883	7.46021	195.961	145.59	551.304	2649.98	203.818	3029.72	399.403	4.20314	6.62505	0.467714	11.4707	3.50422	241.153	0.892157	1.1094
75	1	20	27	160	48.5	18.9453	2205.46	1179.19	84.0536	66.9076	74.7783	69.1452	24.0334	26.2685	15.9134	397.385	263.161	219.77	3.89006	12.1395	17.6234	18.4469	3492.95	3223.78	615.818	360.798	1253.35	10.5938	9.87825	1.485	3.60844	1699.14	72.8068	12.6908	226.283	168.05	1059.25	5107.53	235.578	5765.57	652.412	4.8929	8.316	0.436333	13.4168	4.10684	373.401	1.32534	1.41104
76	1	14	19	158.8	54	21.4138	883.238	328.821	26.8838	22.0692	35.6847	32.2431	10.6038	11.7957	8.41726	236.2	113.222	75.3849	1.56462	5.66276	7.9111	6.56081	1140.11	1273.76	267.487	128.896	473.899	4.38715	3.11597	0.4705	0.974287	325.221	26.9425	3.77885	57.7331	130.336	156.95	810.946	177.534	992.817	216.76	1.9059	4.48487	0.198533	3.94671	1.24767	79.8822	0.424439	0.579401
77	1	10	18	163	49	18.4425	1908.22	951.244	72.0637	58.2877	59.6164	55.2142	20.0007	19.9855	12.93	345.028	262.366	243.25	2.73291	9.18131	12.1754	13.7591	2510.15	2335.04	604.668	273.12	1080.16	8.02959	9.32258	1.33839	3.13951	305.696	60.2675	7.41665	254.262	174.295	783.788	3612.71	175.303	4105.15	518.917	4.06583	5.83853	0.340622	11.9317	3.90696	291.173	1.03029	1.21522
78	1	5	21	161.9	60	22.8906	2041.63	904.193	64.0454	50.8257	71.2834	66.5814	25.7431	25.5515	12.4377	328.564	279.146	243.675	2.93058	9.64786	12.7534	16.1789	3488.37	2529.18	503.027	226.263	1018.24	6.53223	8.42512	1.06571	2.67846	239.295	51.8788	8.97612	167.624	173.26	701.248	3281.88	279.526	3795.73	491.651	2.34554	6.95671	0.295104	9.22163	2.10738	206.637	1.07395	1.11196
79	0	20	20	158.3	53	21.1502	1892.49	924.318	66.6209	50.6123	60.0185	54.0327	19.7278	21.9862	10.1078	234.012	265.613	235.48	2.78908	10.322	14.1873	10.7933	1455.77	2634.75	437.354	238.691	942.106	6.85854	8.98886	1.14668	3.06819	285.467	47.4624	7.77772	179.329	144.122	1080.19	5011.65	368.403	5745.72	623.063	3.28051	7.40267	0.189192	7.00112	1.52163	252.561	1.3098	1.07321
80	0	14	19	150	49	21.7778	1960.72	948.45	77.7602	61.7187	69.2867	64.0171	21.6654	24.667	14.982	418.201	250.133	218.333	3.41714	10.6596	15.7622	16.6718	3402.38	2688.32	565.481	288.425	1118.58	9.215	9.05094	1.22468	2.98355	1740.65	76.139	8.75582	188.248	184.856	1160.92	5503.46	212.583	6193.6	704.747	5.1492	8.25977	0.462578	12.3761	3.67998	331.31	1.21465	1.37427
81	0	13	21	161.3	51	19.602	2184.23	888.642	71.5767	59.451	82.3787	77.3263	23.468	28.3351	22.2371	349.681	263.987	226.649	3.15296	9.03476	12.4711	18.4846	4392.01	2251.68	583.044	308.693	1079.04	9.10834	8.3349	1.34282	3.16655	353.114	66.4667	9.7616	260.472	158.311	387.089	1807.66	63.047	2052.05	333.38	3.93677	8.50132	0.679749	20.917	6.43052	312.778	0.9536	1.17461
82	0	10	21	160.2	54.8	21.3528	1740.81	829.18	53.9243	43.1362	56.9599	53.1142	21.4306	19.3954	10.0131	244.316	241.341	214.977	1.94992	6.15692	8.38637	11.1497	2265.6	1680.9	536.083	168.005	868.718	4.31274	6.68291	0.778921	1.98678	334.063	47.3316	4.56465	135.564	186.35	181.624	983.437	95.4028	1136.37	281.037	3.43317	4.66719	0.303732	7.61995	1.91638	103.662	0.788301	1.03849
83	0	10	19	160	55	21.4844	1365.42	596.662	67.1092	33.4677	41.7952	35.4279	10.9784	14.4926	8.51801	205.874	176.201	147.027	1.7424	5.3634	9.18297	9.56921	2238.12	1517.23	306.348	169.508	582.987	5.59194	5.5759	0.756647	1.96371	1237.12	35.7818	5.12547	129.403	120.784	424.06	2187.27	367.773	2578.92	338.147	1.71164	4.87984	0.255753	8.28649	2.31188	151.653	0.839576	0.772768
84	0	7	20	166.7	59.5	21.4114	1390.7	652.376	46.6471	37.2841	37.4939	34.4056	13.8093	12.3989	6.79359	230.048	209.06	200.712	1.4333	4.8033	6.49864	8.83506	1809.22	1299.08	383.985	149.763	712.092	4.09444	6.0317	0.815603	2.16243	292.582	43.6198	3.77897	168.992	139.086	285.873	1374.03	115.762	1581.49	272.538	3.43003	3.35328	0.189776	5.84665	1.7103	121.434	0.592117	0.801649
85	0	6	21	158	47	18.8271	2025.74	981.923	74.6582	61.2851	75.971	70.5393	22.5697	26.2696	18.7151	374.826	247.188	219.453	2.89784	8.72193	12.0793	14.3915	2673.36	2346.52	624.566	291.024	1146.56	8.41924	9.16065	1.31878	3.14734	484.844	63.4607	8.2635	263.814	197.281	376.431	1844.23	180.097	2136.68	378.773	4.0685	7.275	0.524824	17.3651	5.40105	299.855	1.0055	1.23297
86	0	4	20	159.8	46.8	18.327	2108.2	772.607	55.9894	44.8037	81.5769	77.2889	20.9738	30.9604	22.1194	225.483	277.193	227.172	3.10533	11.6986	15.5004	16.5943	3724.89	2608.78	379.35	250.417	860.429	7.4608	7.71705	1.10028	2.93292	783.328	43.7335	8.57241	176.211	96.4695	809.888	3790.94	128.899	4265.9	453.323	1.7783	10.4935	0.586649	17.1413	3.92033	242.724	1.04379	0.901272
全員
中央値	6.5	19	20	159.9	51.1	20.3825	1742.18	795.648	60.0414	45.5042	59.4059	54.7969	18.9699	21.1697	11.736	280.023	230.466	197.849	2.47828	8.25336	11.3724	13.3955	2932.3	2059.97	416.094	215.646	874.623	6.50383	7.25099	0.955154	2.37567	477.826	52.2939	7.11434	153.027	137.397	493.479	2362.9	131.695	2681.96	385.458	3.49083	5.98595	0.354712	10.0649	2.57676	192.925	0.92557	1.00403
最小値	0	4	18	145.4	35.2	15.1954	537.193	314.844	20.5304	16.2521	18.8563	17.4308	6.15555	6.83295	3.68515	106.324	69.9997	63.5918	0.891681	3.44313	4.74044	6.56081	1140.11	798.866	151.287	85.4732	340.696	2.50925	2.49502	0.401442	0.970266	13.4722	17.5341	2.93523	44.587	52.827	54.294	272.912	20.0441	333.377	117.598	0.885529	2.32221	0.0766297	3.24347	0.878126	67.3954	0.410414	0.362179
最大値	24	41	27	173	75	30.7457	2644.64	1621.94	111.461	86.4641	111.241	104.573	35.9499	40.0162	27.89	560.227	392.644	371.254	4.35038	14.7513	20.0222	23.8792	6684.66	4154.65	896.991	389.341	1623	11.3446	13.8432	1.54086	3.96026	3258.51	89.3272	12.7323	297.241	314.439	1441.73	6644.59	564.55	7492.52	880.151	9.61542	13.582	0.739233	20.917	6.43052	405.308	2.11521	1.95
平均	8.52326	19.6512	20.0698	159.056	52.2442	20.6552	1711.75	777.873	59.1034	46.2112	59.0111	54.6715	19.0079	20.9234	12.4406	285.036	226.005	195.662	2.53288	8.17688	11.4273	13.7756	3056.2	2027.8	435.385	212.329	866.569	6.3755	7.13225	0.958673	2.36715	637.322	53.4816	6.83144	153.76	141.951	543.514	2624.32	177.036	2994.61	393.681	3.69401	6.29639	0.355504	10.3581	2.75364	196.664	0.925871	0.998633
SD	6.71466	9.07561	1.14922	5.09098	6.33495	2.38427	375.336	259.535	14.7464	11.6299	15.6983	14.8567	5.73074	5.74203	4.05538	85.7503	52.24	46.5576	0.822151	2.5847	3.63905	4.08278	1123.97	639.381	153.271	62.6093	227.632	1.85523	1.83231	0.257586	0.648096	534.904	13.8173	2.14854	49.503	50.9469	313.242	1464.36	130.075	1651.73	162.919	1.71692	1.89308	0.12788	3.65029	1.06081	83.6146	0.260238	0.28634
>=14,HD
中央値	18	30	20	160.3	48	19.6059	1561.88	727.101	51.8891	41.5289	58.7954	54.7999	18.1086	20.4135	11.5984	247.036	204.071	190.786	2.49848	8.07065	11.1918	12.6572	2750.36	1778.89	390.63	187.968	767.267	5.62241	6.45448	0.859412	2.21885	437.704	50.0782	6.22716	143.117	112.818	511.33	2433.5	104.209	2848.37	337.772	2.46097	5.33275	0.385973	10.0012	2.61226	195.446	0.881235	0.883511
最小値	14	16	19	151.4	35.2	15.1954	537.193	314.844	20.5304	16.2521	18.8563	17.4308	6.15555	6.83295	3.68515	118.132	69.9997	63.5918	0.948862	3.44313	4.74044	6.63609	1210.91	1002.1	151.897	85.4732	340.696	2.50925	2.49502	0.401442	0.970266	13.4722	17.5341	3.36578	44.587	52.827	54.294	272.912	25.7084	333.377	117.598	0.885529	2.32221	0.0766297	3.24347	0.878126	67.3954	0.410414	0.362179
最大値	24	41	21	170	60	23.0112	2607.8	1501.26	75.2778	58.3482	84.361	77.9474	35.9499	26.7701	17.8401	411.263	384.421	323.972	3.82093	11.9559	16.0805	18.4905	4648.42	2860.1	896.991	263.743	1190.2	8.19974	8.75185	1.27209	3.24764	849.385	70.2141	9.61005	217.589	300.449	1109.9	5047.16	422.524	5642.86	666.433	6.91196	8.28195	0.544802	16.4184	4.22881	322.079	1.18939	1.65128
<=13,LD
中央値	5	17	20	159	52	20.7031	1766.66	829.18	62.0993	48.6639	59.6164	54.7938	19.1727	21.4822	11.7739	289.522	236.872	203.436	2.45807	8.48141	11.534	13.7591	2952.93	2121.88	431.034	220.868	906.185	6.52029	7.35227	0.971528	2.38219	484.844	55.6277	7.22589	155.901	141.618	492.179	2349.61	140.907	2649.99	388.069	3.80057	6.02807	0.351443	10.2235	2.5518	191.076	0.933042	1.01778
最小値	0	4	18	145.4	40	16.2255	883.238	328.821	26.639	21.398	31.4015	28.9491	8.23581	11.7426	6.79359	106.324	113.222	75.3849	0.891681	3.50685	4.77552	6.56081	1140.11	798.866	151.287	107.963	377.267	3.47192	3.11597	0.4705	0.974287	55.447	24.482	2.93523	52.7889	57.2065	91.7937	496.425	20.0441	553.888	119.222	1.12177	3.15104	0.144903	3.94671	1.08346	79.8822	0.424439	0.424607
最大値	13	39	27	173	75	30.7457	2644.64	1621.94	111.461	86.4641	111.241	104.573	34.8336	40.0162	27.89	560.227	392.644	371.254	4.35038	14.7513	20.0222	23.8792	6684.66	4154.65	871.035	389.341	1623	11.3446	13.8432	1.54086	3.96026	3258.51	89.3272	12.7323	297.241	314.439	1441.73	6644.59	564.55	7492.52	880.151	9.61542	13.582	0.739233	20.917	6.43052	405.308	2.11521	1.95
[truncated: 165 more columns]

## Sheet: LCLD vs HCHD
	マンホイットニーU	1.83229e-08	1.86684e-08	0.502727	0.0103657	0.25909	0.0141673	0.0922609	0.229959	0.0356472	0.0255727	0.333923	0.412299	0.50534	0.323042	0.147239	0.235677	0.085403	0.102608	0.736082	0.232716	0.256504	0.117132	0.2386	0.0854005	0.0853879	0.0661251	0.0308188	0.0839441	0.0301961	0.0569441	0.0853753	0.730814	0.0424867	0.477768	0.0396665	0.0265499	0.235685	0.275417	0.719812	0.262741	0.124231	0.00390819	0.0388625	0.498689	0.618602	0.608093	0.247432	0.177896
	V1	BDI-II	MDCQ	年齢	身長	体重	ＢＭＩ	V8	V9	V10	V11	V12	V13	V14	V15	V16	V17	V18	V19	V20	V21	V22	V23	V24	V25	V26	V27	V28	V29	V30	V31	V32	V33	V34	V35	V36	V37	V38	V39	V40	V41	V42	V43	V44	V45	V46	V47	V48	V49
		BDI-II	潜在性栄養素欠乏症愁訴に関する質問表	年齢	身長	体重	ＢＭＩ （１８才以上）	02.エネルギー	03.水分	04.たんぱく質	05.アミノ酸組成たんぱく質	06.脂質	07.TG当量	08.飽和脂肪酸	09.一価不飽和脂肪酸	10.多価不飽和脂肪酸	11.コレステロール	12.炭水化物	13.利用可能炭水化物（単糖当量）	14.水溶性食物繊維	15.不溶性食物繊維	16.食物繊維総量	17.灰分	18.ナトリウム	19.カリウム	20.カルシウム	21.マグネシウム	22.リン	23.鉄	24.亜鉛	25.銅	26.マンガン	27.ヨウ素	28.セレン	29.クロム	30.モリブデン	31.レチノール	32.α-カロテン	33.β-カロテン	34.β-クリプトキサンチン	35.β-カロテン当量	36.レチノール活性当量	37.ビタミンD	38.α-トコフェロール	39.β-トコフェロール	40.γ-トコフェロール	41.δ-トコフェロール	42.ビタミンK	43.ビタミンB1
1	24	12	25	20	154.2	52.3	21.9955	1310.87	414.695	43.3198	32.054	46.86	42.5816	17.7256	15.7725	7.23182	188.587	171.517	147.803	1.38286	4.36627	6.29375	6.79386	1349.07	1068.5	349.131	115.066	624.382	3.60938	4.66051	0.545495	1.20308	178.444	36.2688	4.26883	76.5276	150.459	350.462	1625.34	20.0441	1827.22	302.759	3.48088	4.07914	0.218222	5.25265	1.08346	80.8334	0.590239
2	26	11	23	21	157.9	56.2	22.5409	1631.68	759.622	54.3081	43.4235	51.7395	47.9505	15.7344	18.9104	11.3418	247.853	225.851	203.977	3.1304	9.04292	12.3922	12.3146	2645.4	1949.5	352.923	191.372	758.813	5.88416	6.47515	0.949277	2.49944	276.862	58.7721	7.45128	132.934	104.763	392.133	1899.5	124.414	2164.92	287.229	2.67048	5.98102	0.454329	9.51236	2.50664	163.875	1.00895
3	27	5	23	19	156	44.5	18.2857	1246.96	456.183	38.6652	29.9553	31.4015	28.9491	8.91129	11.7472	7.19386	173.111	193.449	188.781	0.891681	3.88838	5.10906	6.91093	1649.99	886.424	151.287	114.386	512.348	3.66774	5.38423	0.75443	2.05571	359.066	32.7762	3.31211	167.751	60.6207	240.291	1191.27	66.0285	1343.35	174.451	2.77283	3.15104	0.168787	7.2026	1.92101	98.41	0.474347
4	28	11	22	19	162	52.8	20.1189	2561.95	1621.94	111.461	86.4641	95.4964	86.7353	34.8336	34.2894	13.9174	466.957	309.111	257.206	4.28287	12.9992	19.7326	18.9662	2779.86	4154.65	871.035	389.341	1623	11.3446	13.8432	1.54086	3.62544	1720.52	81.8994	12.7323	227.526	263.673	1333.67	6415.42	564.55	7377.1	880.151	4.40736	8.95244	0.311302	9.72516	3.22268	405.308	2.11521
5	29	7	22	19	160	60	23.4375	1779.21	918.295	78.2197	61.1845	49.039	44.2659	12.8591	17.0275	12.6434	387.689	248.812	226.016	3.04168	10.0159	13.822	16.7082	3650.25	2488.4	429.346	291.455	1067.62	9.15403	9.10432	1.42806	3.37987	838.51	73.1309	8.46078	248.554	135.452	498.077	2562.75	280.21	2953.15	385.555	7.69404	6.07054	0.327491	10.6235	3.71688	263.831	1.04087
6	30	6	22	20	145.4	65	30.7457	1556.66	602.236	56.1975	43.8267	51.7468	48.2397	13.8945	20.0057	12.3982	216.118	206.768	188.365	1.97434	6.3691	8.6285	10.6352	2519.85	1476.02	205.292	159.424	698.463	4.73831	6.78364	0.829947	2.14376	297.259	50.1137	4.71111	143.102	68.3487	235.424	1170.38	140.907	1361.85	182.934	3.00678	5.20544	0.380123	10.2235	2.57416	133.164	0.92835
7	31	6	22	20	155	45	18.7305	1494.06	568.109	46.9977	36.6993	41.2247	36.0806	14.0264	13.1663	7.40476	188.104	220.375	194.364	1.47889	5.01655	7.5186	15.4601	4554.07	1251.63	380.14	165.824	705.877	4.91619	5.72138	0.76145	2.08576	207.243	42.3217	4.75087	156.994	154.078	168.699	815.583	20.7775	921.915	232.408	3.50078	3.93591	0.218269	5.49967	1.54797	99.6918	0.655387
8	32	5	22	22	158.5	56	22.291	2552.15	1203.26	92.9427	73.6454	111.241	104.573	32.1528	40.0162	27.89	479.626	288.765	211.132	4.35038	14.7513	20.0222	22.125	4381.88	3774.31	764.291	370.536	1455.91	10.8272	10.4341	1.34605	3.02799	1154.23	89.3272	10.7998	176.691	231.147	998.207	4735.92	175.423	5345.58	680.094	7.85418	13.582	0.739233	19.4735	5.03191	355.808	1.51147
9	33	4	22	21	157.6	49	19.728	2047.6	1111.65	66.3445	52.456	63.9596	59.2133	19.5355	22.6583	14.5755	300.436	287.585	246.394	3.81431	12.3979	17.9336	17.9959	3812.01	2846.31	564.659	303.455	1029.89	9.04326	8.29664	1.31885	3.53778	1810.05	60.9681	9.813	199.783	140.281	996.234	4913.51	354.713	5596.58	609.336	4.43535	8.19353	0.452241	13.6216	3.50584	304.577	1.06905
10	34	2	22	19	165	64.8	23.8017	1467.61	392.401	50.8139	39.6793	63.0515	59.7338	18.5316	24.8821	13.799	237.153	166.962	149.234	1.34527	4.51197	6.51169	10.5376	2797.05	1194.03	173.562	130.687	624.786	3.91963	6.04997	0.620525	1.59775	664.365	45.5472	4.32138	90.7817	75.1952	130.188	727.602	52.2477	825.901	146.033	1.68243	5.49267	0.388935	12.3641	2.50047	83.6113	0.872374
11	35	8	21	19	154	48	20.2395	1485.15	618.539	50.7296	38.2337	41.2951	36.0818	11.2203	14.4303	9.0062	178.914	221.593	188.713	1.75427	7.09737	11.4349	11.5075	2584.2	1797.23	343.301	196.362	718.721	6.09188	6.40084	0.861434	2.36323	1782.22	42.1385	4.69578	151.732	128.879	583.505	2917.46	124.371	3264.9	402.069	4.63928	5.7275	0.221708	5.29472	1.30429	147.177	0.830088
12	36	6	21	21	160.5	54.5	21.1566	1738.82	659.024	44.8366	35.7093	57.9804	54.5836	14.9821	20.8472	16.4864	156.436	245.449	188.147	2.90987	10.4603	14.0676	12.7097	2630.44	2210.87	312.998	220.868	699.069	6.31537	5.52217	0.934025	2.36916	842.803	39.5215	7.47006	127.463	75.7804	409.012	2118.74	289.266	2471.51	282.75	2.80337	8.15096	0.464972	10.7349	2.5518	145.503	0.774555
13	37	4	21	19	155	50	20.8117	1734.2	670.406	65.1478	50.2327	61.3459	57.4982	22.7826	22.6416	9.67835	262.319	221.262	211.378	1.80204	5.97463	8.2594	8.59341	1347.52	1727.27	331.008	184.568	877.885	5.22158	8.45232	0.96503	2.33282	507.533	48.4813	6.68719	176.607	101.671	460.261	2175.96	48.4029	2442.35	306.308	2.86563	4.4115	0.187699	8.51213	2.16231	179.619	1.05451
14	38	13	20	18	167.2	60	21.4624	2280.95	1050.24	81.7395	64.4883	80.3594	74.2517	24.7055	27.8921	18.5336	460.299	300.085	267.046	3.60733	10.8692	14.8377	17.2893	3405.68	2872.55	592.193	302.881	1229.94	9.28181	9.48828	1.47804	3.35116	422.093	78.8497	11.4073	231.399	213.763	517.534	2571.88	421.802	3060.81	473.118	7.52111	9.06926	0.498884	17.7481	4.93847	267.642	1.14775
15	39	12	20	21	161.5	47	18.0199	1665.97	830.727	62.4928	48.6639	49.7809	45.7507	16.3004	17.0165	10.5598	325.695	233.998	211.717	2.80115	9.34131	12.9054	15.9634	3734.3	2198.25	412.004	230.725	906.185	7.41404	7.65719	1.1427	2.6776	768.877	55.0931	7.50713	196.598	138.719	536.237	2621.03	134.491	2965.89	388.661	4.9507	5.36446	0.272108	10.2506	3.26867	229.96	0.84632
16	40	10	20	20	153	45.5	19.437	1972.34	934.571	65.3363	53.1476	70.8769	65.9586	21.5228	24.7184	16.92	320.139	256.772	214.008	2.86888	10.3199	14.5337	16.0427	3240.48	2584.52	601.637	276.335	1059.99	8.16798	8.43165	1.16557	2.8068	1514.32	55.6277	8.15712	200.915	189.646	540.38	2821.02	181.789	3184.16	457.762	2.94211	7.73804	0.456187	13.1713	3.75415	238.202	1.02187
17	41	1	20	27	160	48.5	18.9453	2205.46	1179.19	84.0536	66.9076	74.7783	69.1452	24.0334	26.2685	15.9134	397.385	263.161	219.77	3.89006	12.1395	17.6234	18.4469	3492.95	3223.78	615.818	360.798	1253.35	10.5938	9.87825	1.485	3.60844	1699.14	72.8068	12.6908	226.283	168.05	1059.25	5107.53	235.578	5765.57	652.412	4.8929	8.316	0.436333	13.4168	4.10684	373.401	1.32534
18	42	0	20	20	158.3	53	21.1502	1892.49	924.318	66.6209	50.6123	60.0185	54.0327	19.7278	21.9862	10.1078	234.012	265.613	235.48	2.78908	10.322	14.1873	10.7933	1455.77	2634.75	437.354	238.691	942.106	6.85854	8.98886	1.14668	3.06819	285.467	47.4624	7.77772	179.329	144.122	1080.19	5011.65	368.403	5745.72	623.063	3.28051	7.40267	0.189192	7.00112	1.52163	252.561	1.3098
19	43	13	19	21	165	56	20.5693	1622.09	652.156	53.2557	42.1957	57.0428	53.2586	19.5801	20.8534	10.5463	288.74	215.789	196.014	1.59803	5.50965	7.32586	15.0614	3971.84	1656.35	384.866	152.39	790.635	4.40908	6.79115	0.734949	1.88102	233.201	47.8091	5.03806	127.129	157.274	511.716	2376.19	150.269	2713.93	385.36	2.35726	5.41126	0.263862	8.71451	1.83517	135.257	0.824017
20	44	10	19	20	165	56	20.5693	1679.48	861.025	61.5286	49.8979	59.8257	55.8148	20.8442	20.8573	11.698	282.819	202.686	170.493	2.45807	8.20794	11.1464	15.0683	3358.14	2097.56	558.085	224.818	961.914	6.52029	7.35227	0.929875	2.29347	558.756	57.9693	6.43816	155.901	166.898	720.753	3335.54	65.2531	3743.15	480.771	2.92017	5.98009	0.361063	9.46177	2.77127	225.762	0.922789
21	45	3	19	21	173	65	21.7181	1765.09	681.128	55.0884	42.9597	55.0267	51.3338	18.478	19.7098	11.0292	274.493	255.157	231.631	2.24909	7.10667	9.69561	10.3768	2130.32	1704.94	304.325	173.781	766.123	5.24236	6.75001	0.93189	2.34844	401.916	50.0885	5.96312	151.868	117.577	354.16	1741.87	265.024	2066.15	291.565	4.01433	5.54662	0.320284	8.93734	2.22278	125.058	0.833513
22	47	6	18	21	152	44	19.0443	1123.6	460.472	51.4511	39.215	37.953	35	11.2465	14.7296	7.60594	266.179	136.673	129.801	0.942924	3.71738	5.73557	8.80848	2009.89	1266.56	179.874	141.22	642.159	4.57756	6.12823	0.678836	1.67202	1094.52	46.1895	3.68692	127.165	81.9918	426.926	2077.62	33.8037	2303.23	276.494	4.14478	3.67812	0.144903	5.87787	1.65969	137.304	0.738252
23	48	2	18	20	158	47	18.8271	1896.65	984.293	69.2321	54.2673	61.4932	57.2113	18.9739	22.6618	13.2013	286.758	254.467	225.005	3.18949	10.8541	14.7524	16.7143	3551.6	2664.36	504.342	259.151	1011.26	7.65124	8.97998	1.18022	3.0391	622.089	57.0485	7.9191	191.311	121.75	1218.51	5631.55	119.287	6307.36	648.747	3.2979	7.49113	0.358325	10.9111	2.99382	335.508	1.20258
24	49	12	17	19	157	50	20.2848	1582.64	685.166	56.2058	44.517	54.3277	50.5875	18.4148	19.5664	10.4751	319.791	209.989	182.249	2.33847	6.3339	8.93534	12.6727	3100.18	1575.53	393.781	160.553	777.789	5.1739	6.04272	0.740551	1.81435	312.295	68.8283	5.78577	93.6882	143.169	232.335	1132.89	79.6903	1298.13	254.547	4.13234	5.4134	0.41962	8.34671	2.04267	91.8551	0.896789
25	50	11	17	20	153	53	22.6409	1673.82	732.605	61.0497	47.8559	58.4562	54.6338	19.9457	21.8123	10.5655	253.217	217.895	189.395	2.59	8.06327	11.1782	13.4992	3089.86	1968.2	357.59	184.408	854.571	5.32787	7.16546	0.832537	2.20664	552.841	57.3024	5.89266	118.16	109.537	492.179	2393.78	179.34	2746.34	339.876	2.86309	5.81648	0.340673	7.63007	1.82083	161.564	1.0468
26	51	5	17	20	158.5	51	20.3007	997.196	351.829	31.2429	25.2714	34.1796	31.9519	8.85185	12.5776	9.22638	205.593	132.386	121.43	1.0142	3.61298	5.06627	7.55917	1981.05	798.866	163.834	107.963	426.326	3.48285	4.07431	0.557049	1.41109	498.486	32.4748	2.93523	110.86	69.8635	91.7937	496.425	24.5309	553.888	119.222	1.55593	3.42615	0.259566	8.36556	2.16556	88.9407	0.450728
27	52	5	17	19	162.5	60.5	22.9112	2644.64	919.15	78.4449	61.6629	76.7829	71.5935	22.2066	28.6179	17.9392	357.015	392.644	371.254	2.44802	9.59581	12.5703	16.8989	4179.09	2059.66	387.198	251.323	1079.91	7.53397	10.9737	1.49419	3.96026	575.911	68.3598	7.52393	297.241	131.079	459.765	2175.88	64.8252	2445.28	338.424	3.97049	7.38095	0.457193	15.3431	3.53318	190.575	1.16513
28	53	4	17	20	159	48	18.9866	1830.63	903.43	75.3851	59.2472	79.0734	73.9489	26.6861	28.5075	15.5854	372.627	198.258	182.526	2.9692	9.42199	13.0486	16.6876	3446.76	2614.54	572.569	272.321	1114.92	8.08902	9.52335	1.18513	2.74196	738.078	61.6289	9.47616	200.91	163.503	977.588	4562.21	93.3462	5105.54	591.872	3.92565	7.44536	0.351443	15.9292	4.18019	359.157	1.23363
29	54	3	17	20	157	57	23.1247	1816.26	838.269	62.0993	49.6576	64.0947	59.8646	26.0643	22.3251	8.86098	386.201	239.921	215.368	2.34634	6.45082	9.1211	11.4919	2205.04	1900.76	503.335	176.019	939.275	5.26372	7.50438	0.841347	1.98251	324.876	58.4483	5.73293	125.372	202.496	352.063	1776.89	456.325	2206.05	389.44	2.71937	4.93893	0.273176	6.80735	1.87854	121.976	0.994121
30	57	8	16	20	160	58	22.6562	1702.14	872.168	55.0735	42.9452	49.3403	45.5754	18.0921	16.5813	8.98687	274.439	256.043	223.355	3.30006	10.7047	14.6837	13.4587	2659.05	2296.22	452.302	226.378	863.614	6.74177	6.88543	1.11597	2.78665	575.644	46.6393	7.12702	159.505	132.266	792.055	3881.87	467.629	4534.04	512.202	3.7546	5.99087	0.250779	8.32646	2.34253	236.771	0.814251
31	58	7	16	21	155.8	63	25.9541	1793.57	986.161	66.8719	51.66	65.8398	59.3216	18.9659	22.7347	15.126	283.382	228.933	188.89	3.96986	11.8728	16.9045	22.4691	5845.49	2680.03	608.789	258.6	989.303	8.18831	7.255	1.03637	2.62155	299.043	74.4326	8.34321	132.561	187.048	709.452	3451.39	182.492	3908.98	514.35	5.91332	9.02463	0.55575	14.4189	3.81305	277.104	1.23685
32	59	3	16	21	164.3	43.8	16.2255	1807.33	877.951	69.8066	55.6943	66.9909	60.808	25.5983	21.7162	10.818	560.227	225.214	200.451	2.66267	7.72273	11.035	13.0051	2511.24	2060.28	679.972	204.171	1081.07	6.78993	7.83385	0.889238	2.10682	309.118	81.3343	4.93371	140.86	314.439	494.778	2349.61	72.1488	2649.99	541.385	6.86239	6.2854	0.33595	9.18095	2.44361	194.773	0.94092
33	60	5	15	19	153	54	23.0681	1984.15	813.382	74.6236	59.2379	76.9505	71.723	22.8819	27.828	17.9704	339.884	236.872	195.159	2.3124	8.97875	11.6416	19.4327	4713.9	2493.81	502.068	271.404	1110.07	7.7594	9.07294	1.10138	2.55227	500.973	62.0248	8.18923	195.002	175.062	608.466	2826.74	141.9	3204.66	444.057	4.98854	8.1763	0.395565	11.7684	3.19881	229.445	1.12088
34	61	13	14	21	149	46	20.7198	1766.66	893.357	62.9211	50.3045	55.9518	51.692	18.8163	19.0971	11.5979	355.843	246.278	215.905	2.36928	8.79276	11.534	13.3322	2549.26	2261.76	531.647	230.863	978.932	6.70085	7.95918	1.04742	2.65023	470.808	60.5909	5.33083	189.888	189.658	981.189	4531.66	332.999	5198.72	626.047	4.89289	7.04208	0.28238	7.40007	2.15628	249.615	0.909114
35	62	12	14	20	163	75	28.2284	1794.93	758.374	68.6696	52.7606	68.0258	63.015	25.1314	24.2385	10.9464	383.49	212.525	198.163	2.36939	7.44683	10.0513	19.7279	5208.37	2096.24	487.947	216.865	1030.82	6.67438	8.20223	1.02507	2.31332	273.7	67.2752	9.68935	147.471	178.009	495.614	2343.75	79.1769	2640.95	401.873	5.33853	5.59216	0.241081	11.1882	2.35066	184.572	1.02287
36	63	10	14	20	150	50	22.2222	1876.69	766.298	59.3505	45.9116	71.8058	67.4663	23.3072	26.2684	15.0348	260.841	243.049	204.216	2.38919	8.08804	11.3099	15.2889	3580.05	2121.88	431.034	208.201	899.079	5.74699	7.2872	0.94726	2.17759	753.591	52.7536	7.22589	128.185	143.428	264.778	1451.26	392.278	1790.74	294.159	3.5357	7.36949	0.40339	11.1676	2.4171	120.54	1.00776
37	64	1	14	19	158.8	54	21.4138	883.238	328.821	26.8838	22.0692	35.6847	32.2431	10.6038	11.7957	8.41726	236.2	113.222	75.3849	1.56462	5.66276	7.9111	6.56081	1140.11	1273.76	267.487	128.896	473.899	4.38715	3.11597	0.4705	0.974287	325.221	26.9425	3.77885	57.7331	130.336	156.95	810.946	177.534	992.817	216.76	1.9059	4.48487	0.198533	3.94671	1.24767	79.8822	0.424439
38	65	0	14	19	150	49	21.7778	1960.72	948.45	77.7602	61.7187	69.2867	64.0171	21.6654	24.667	14.982	418.201	250.133	218.333	3.41714	10.6596	15.7622	16.6718	3402.38	2688.32	565.481	288.425	1118.58	9.215	9.05094	1.22468	2.98355	1740.65	76.139	8.75582	188.248	184.856	1160.92	5503.46	212.583	6193.6	704.747	5.1492	8.25977	0.462578	12.3761	3.67998	331.31	1.21465
39	66	0	13	21	161.3	51	19.602	2184.23	888.642	71.5767	59.451	82.3787	77.3263	23.468	28.3351	22.2371	349.681	263.987	226.649	3.15296	9.03476	12.4711	18.4846	4392.01	2251.68	583.044	308.693	1079.04	9.10834	8.3349	1.34282	3.16655	353.114	66.4667	9.7616	260.472	158.311	387.089	1807.66	63.047	2052.05	333.38	3.93677	8.50132	0.679749	20.917	6.43052	312.778	0.9536
40	67	6	12	19	161.3	49	18.8333	903.459	345.842	26.639	21.398	33.2077	30.2608	8.23581	11.7426	9.03512	132.934	121.668	96.7122	1.67887	5.4343	7.78982	7.66968	1845.17	1059.63	216.992	122.106	377.267	3.99583	3.24832	0.520745	1.25972	308.981	29.9002	3.86976	70.7176	71.3096	235.015	1144.86	166.267	1346.86	185.367	1.13962	4.4827	0.307875	6.95603	1.75769	91.9416	0.554079
41	68	3	11	19	149	40	18.0172	1379.48	656.083	54.8767	44.8643	60.1389	56.1728	20.1054	21.7069	11.9167	304.329	146.806	131.951	1.26959	3.50685	4.77552	10.171	2254.82	1279.43	478.991	145.116	816.974	4.26046	6.41552	0.625434	1.38975	55.447	54.9642	3.97913	119.282	182.121	120.291	578.518	67.037	679.257	241.11	2.18234	4.48297	0.369266	11.7549	3.10234	119.138	0.797264
42	69	12	10	19	155.8	49	20.1865	1599.46	654.727	62.8346	48.9287	59.1954	54.7938	17.4268	21.4822	13.5767	347.1	197.08	177.586	1.86668	5.87282	8.85679	11.1963	2337.05	1724.71	360.277	188.4	858.016	5.90339	6.98554	0.848491	1.99753	1205.22	58.3743	5.01824	139.845	157.873	360.477	1844.35	64.7069	2059.7	331.766	6.22531	6.02807	0.358051	11.6746	3.11826	164.464	0.845267
43	70	11	10	20	161	49	18.9036	2271.97	957.697	77.5875	61.1897	91.9751	86.6914	31.0792	33.5795	18.2646	345.602	264.747	218.104	2.97948	10.063	13.2737	16.9769	3647.55	2601.24	624.727	230.956	1162.93	6.57049	9.07617	0.926264	2.17772	294.572	72.4032	7.10165	120.13	212.142	718.604	3354.94	67.5863	3764.73	526.136	4.17047	9.11929	0.537628	13.5318	3.03599	206.346	1.33513
44	71	7	10	20	153.8	54	22.8287	1376.47	566.407	47.5338	36.973	53.6277	49.805	19.1727	18.9187	9.5701	289.522	171.765	158.837	1.98883	5.79743	8.24148	10.5587	2147.03	1674.4	375.638	166.097	747.233	5.15034	5.95916	0.848117	1.77689	361.833	39.7651	7.95528	119.825	141.618	365.198	1743.71	119.995	2001.78	311.093	2.83808	4.53842	0.218831	10.3334	2.4058	154.786	0.715956
45	72	2	10	19	156	56	23.0112	1919.8	758.199	70.7518	54.7253	66.4002	60.4176	22.8481	22.2986	12.6902	370.731	251.89	215.972	2.29691	7.67332	10.5974	14.8357	3363.66	2026.7	577.967	214.428	1059.98	6.49848	7.72232	0.961031	2.18416	262.79	71.539	5.98245	143.238	235.234	328.881	1579.26	106.66	1809.54	388.069	9.61542	6.9982	0.357384	8.67341	2.18874	123.784	0.942199
46	73	1	10	18	163	49	18.4425	1908.22	951.244	72.0637	58.2877	59.6164	55.2142	20.0007	19.9855	12.93	345.028	262.366	243.25	2.73291	9.18131	12.1754	13.7591	2510.15	2335.04	604.668	273.12	1080.16	8.02959	9.32258	1.33839	3.13951	305.696	60.2675	7.41665	254.262	174.295	783.788	3612.71	175.303	4105.15	518.917	4.06583	5.83853	0.340622	11.9317	3.90696	291.173	1.03029
47	74	0	10	21	160.2	54.8	21.3528	1740.81	829.18	53.9243	43.1362	56.9599	53.1142	21.4306	19.3954	10.0131	244.316	241.341	214.977	1.94992	6.15692	8.38637	11.1497	2265.6	1680.9	536.083	168.005	868.718	4.31274	6.68291	0.778921	1.98678	334.063	47.3316	4.56465	135.564	186.35	181.624	983.437	95.4028	1136.37	281.037	3.43317	4.66719	0.303732	7.61995	1.91638	103.662	0.788301
48	75	0	10	19	160	55	21.4844	1365.42	596.662	67.1092	33.4677	41.7952	35.4279	10.9784	14.4926	8.51801	205.874	176.201	147.027	1.7424	5.3634	9.18297	9.56921	2238.12	1517.23	306.348	169.508	582.987	5.59194	5.5759	0.756647	1.96371	1237.12	35.7818	5.12547	129.403	120.784	424.06	2187.27	367.773	2578.92	338.147	1.71164	4.87984	0.255753	8.28649	2.31188	151.653	0.839576
49	76	6	9	21	155	50	20.8117	1430.82	948.754	58.4626	41.3222	45.635	41.2774	12.2542	15.3319	11.9246	351.106	195.675	154.67	4.34882	13.9816	18.766	16.6287	3199.38	3157.29	471.904	251.367	892.67	8.02411	5.88016	1.05555	2.62626	353.937	57.5348	8.6624	109.329	153.173	1441.73	6644.59	223.946	7492.52	780.025	7.44943	9.21343	0.310562	10.5102	2.82809	373.461	0.826048
50	77	3	8	21	163	59	22.2063	2077.32	832.724	65.0602	51.9486	82.9856	75.9739	26.4377	27.2591	18.9784	309.834	263.28	197.535	3.21533	10.7953	17.0062	20.4921	5118.66	2526.25	730.116	300.901	1037.59	10.0133	7.56808	1.10509	2.47629	1844.4	62.4211	7.76632	179.396	233.191	582.416	2935.85	90.1916	3291.68	510.915	3.69911	9.62448	0.586113	16.0893	5.07138	242.364	1.07198
51	78	3	7	20	154	47	19.8178	1548.63	606.765	56.2159	44.3344	50.5916	46.8952	15.671	17.8823	11.3768	235.283	208.627	180.285	2.32081	6.84381	9.85284	12.2371	2837.17	1696.7	337.41	185.01	763.815	5.61027	6.12078	0.834686	1.99493	751.807	52.0505	6.07066	124.093	111.496	374.311	1836.36	58.0964	2057.88	283.817	4.57876	5.40155	0.373987	9.05314	2.5874	145.942	0.811203
52	79	0	7	20	166.7	59.5	21.4114	1390.7	652.376	46.6471	37.2841	37.4939	34.4056	13.8093	12.3989	6.79359	230.048	209.06	200.712	1.4333	4.8033	6.49864	8.83506	1809.22	1299.08	383.985	149.763	712.092	4.09444	6.0317	0.815603	2.16243	292.582	43.6198	3.77897	168.992	139.086	285.873	1374.03	115.762	1581.49	272.538	3.43003	3.35328	0.189776	5.84665	1.7103	121.434	0.592117
53	80	4	6	20	156	48	19.7239	1546.21	629.204	48.5575	39.2577	47.7356	44.1835	13.5565	16.6308	12.1779	259.958	219.491	190.126	2.41438	8.15263	10.8588	10.814	2189.63	1768.16	319.826	199.42	720.299	6.18331	6.13191	0.971528	2.38219	311.986	42.4043	6.52694	169.743	106.908	440.925	2062.69	83.033	2335	304.313	2.87336	5.57537	0.342074	9.38589	2.85433	190.624	0.694896
54	81	0	6	21	158	47	18.8271	2025.74	981.923	74.6582	61.2851	75.971	70.5393	22.5697	26.2696	18.7151	374.826	247.188	219.453	2.89784	8.72193	12.0793	14.3915	2673.36	2346.52	624.566	291.024	1146.56	8.41924	9.16065	1.31878	3.14734	484.844	63.4607	8.2635	263.814	197.281	376.431	1844.23	180.097	2136.68	378.773	4.0685	7.275	0.524824	17.3651	5.40105	299.855	1.0055
55	82	2	5	21	155.4	47	19.4624	1228.46	426.646	40.4601	31.4103	47.8531	44.8193	15.7548	17.0902	10.0761	147.088	155.053	125.259	2.34634	6.62664	9.15944	12.0281	3196.71	1296.74	298.008	145.678	568.387	4.7225	3.8835	0.604567	1.35316	201.341	48.6627	6.69327	52.7889	75.9388	327.305	1533.32	71.4357	1739.99	221.405	3.87846	5.35571	0.421459	8.18883	1.94556	100.526	0.669323
56	83	1	5	21	161.9	60	22.8906	2041.63	904.193	64.0454	50.8257	71.2834	66.5814	25.7431	25.5515	12.4377	328.564	279.146	243.675	2.93058	9.64786	12.7534	16.1789	3488.37	2529.18	503.027	226.263	1018.24	6.53223	8.42512	1.06571	2.67846	239.295	51.8788	8.97612	167.624	173.26	701.248	3281.88	279.526	3795.73	491.651	2.34554	6.95671	0.295104	9.22163	2.10738	206.637	1.07395
57	84	3	4	21	160	51	19.9219	2026.1	777.915	65.9908	51.8004	66.6917	62.2487	16.3853	24.3073	19.0097	308.084	278.947	246.164	2.66173	9.4266	12.8109	23.8792	6684.66	2384.02	386.908	269.145	961.92	7.68816	7.93515	1.20859	3.26366	759.909	62.1175	7.67638	219.683	118.499	471.194	2305.2	117.262	2606.3	338.705	6.56018	8.74447	0.489644	15.102	3.92062	230.455	0.933042
58	85	2	4	21	166	54.5	19.7779	1743.55	875.402	60.7723	49.1059	56.1327	51.9241	17.3614	18.734	13.6792	229.158	237.724	204.242	3.09157	9.99563	13.3497	15.1825	3330.97	2160.15	554.417	251.436	932.769	7.29203	7.24698	1.12604	2.73661	346.66	60.3883	7.46021	195.961	145.59	551.304	2649.98	203.818	3029.72	399.403	4.20314	6.62505	0.467714	11.4707	3.50422	241.153	0.892157
59	86	0	4	20	159.8	46.8	18.327	2108.2	772.607	55.9894	44.8037	81.5769	77.2889	20.9738	30.9604	22.1194	225.483	277.193	227.172	3.10533	11.6986	15.5004	16.5943	3724.89	2608.78	379.35	250.417	860.429	7.4608	7.71705	1.10028	2.93292	783.328	43.7335	8.57241	176.211	96.4695	809.888	3790.94	128.899	4265.9	453.323	1.7783	10.4935	0.586649	17.1413	3.92033	242.724	1.04379
1	1	16	41	21	161.6	51.2	19.6059	1207.57	568.099	39.9405	31.4307	37.5896	35.0602	13.6881	13.7491	6.13785	212.676	150.189	129.371	0.948862	3.53751	4.92543	8.04453	1821.93	1115.43	254.403	116.196	586.167	3.35477	4.9092	0.509318	1.36777	513.752	36.6133	3.36578	95.2049	104.002	196.963	993.156	48.6123	1123.67	199.224	2.40737	3.07806	0.149538	3.26509	0.878126	67.3954	0.594411
2	3	17	38	19	163.5	48	17.9558	1867.85	869.767	63.467	51.3368	62.7099	57.9123	18.5557	22.3876	14.5437	360.899	257.564	229.286	3.70492	10.8399	15.2414	17.4696	4090.27	2436.65	419.258	254.288	894.639	8.19974	8.01847	1.20938	2.99926	659.97	53.1913	8.98894	190.931	138.105	978.659	4613.2	382.032	5302.21	583.765	1.82993	7.25161	0.472588	14.7875	4.08529	322.079	1.0437
3	5	22	34	19	160	56	21.875	1368	478.837	51.5423	41.5289	63.4828	59.8073	21.8131	21.7907	13.5569	281.728	145.803	122.578	2.45407	6.06836	8.81783	12.6954	2990.65	1588.47	420.333	191.756	752.336	6.09801	5.37975	0.783239	1.53307	285.994	43.7826	7.22629	114.855	132.863	181.596	1003.95	94.7599	1162.54	231.691	3.38938	5.33275	0.399659	13.8375	4.22881	196.127	0.701361
4	6	20	34	21	163.2	48.2	18.097	2017.81	901.901	67.5197	51.5639	68.4195	63.669	24.3792	25.032	11.5984	398.911	276.497	248.967	3.3945	10.5613	14.8678	17.2145	3986.26	2530.22	412.931	225.055	970.34	7.07303	8.46056	1.09752	2.77204	849.385	64.0999	9.18566	143.117	157.872	623.692	3081.88	333.477	3572.75	459.09	4.24558	6.91848	0.317148	9.80189	2.0268	195.446	1.18815
5	7	18	33	20	162	55.3	21.0715	1443.69	383.509	37.8176	31.5524	49.316	46.2345	13.4816	17.8618	12.9692	222.639	204.071	173.104	1.63345	5.54178	7.23768	6.93706	1506.12	1002.1	194.813	131.999	519.386	4.20865	4.8298	0.668822	1.60369	141.681	31.039	3.89262	120.939	93.6509	58.3772	290.807	38.2848	354.346	125.005	1.08776	4.68587	0.397417	8.67045	2.27197	78.2929	0.557991
6	8	14	33	20	151.4	46.5	20.2862	1605.56	710.389	50.8437	39.6	67.5717	63.8672	17.0628	26.7701	17.3639	242.895	176.897	142.586	2.49848	8.29879	11.1918	12.6572	3031.65	1778.89	274.107	172.962	674.136	5.62241	6.27846	0.75289	1.84228	437.704	52.2712	6.61184	86.098	74.2197	742.925	3548.48	229.476	4033.77	412.532	1.37582	8.28195	0.543056	16.4184	3.50528	210.432	1.05123
7	10	21	32	20	167.3	60	21.4368	1365.19	471.776	47.4049	37.781	55.8684	52.2999	19.2908	20.4135	10.3463	265.212	163.075	145.694	2.01654	5.36992	7.77642	10.6615	2707.79	1184.49	329.598	131.677	638.174	4.65916	5.37311	0.61639	1.37228	392.17	47.8469	5.61243	79.8499	124.47	370.745	1769.17	29.2084	1973.65	290.893	1.86177	4.54123	0.385973	10.8194	2.57935	131.536	0.755002
8	11	15	32	21	156	48	19.7239	1297.19	553.224	43.7083	34.9215	49.6279	46.5007	18.0678	17.0631	9.35313	247.036	163.2	138.737	2.17097	5.90206	8.59974	11.2583	2662.35	1458.82	394.281	150.561	659.187	4.68236	4.68501	0.632617	1.46542	564.011	50.0782	5.42044	78.27	136.763	231.302	1227.49	220.59	1462.22	260.688	3.08548	4.85284	0.352039	7.99424	2.07821	101.657	0.689306
9	12	23	31	21	162.7	47.8	18.0573	537.193	314.844	20.5304	16.2521	18.8563	17.4308	6.15555	6.83295	3.68515	136.28	69.9997	63.5918	1.28083	3.44313	4.74044	6.63609	1352.56	1209.04	151.897	85.4732	340.696	2.50925	2.49502	0.401442	0.970266	13.4722	17.5341	4.81709	44.587	52.827	132.301	669.665	34.2983	760.691	117.598	0.885529	2.32221	0.0766297	3.24347	0.950739	75.4641	0.410414
10	15	23	30	21	166.8	47.3	17.0008	1919.17	958.296	70.5027	45.6363	58.7954	54.7999	24.2382	18.7853	9.41191	118.132	236.584	190.786	3.56701	9.33578	13.4514	15.121	3540.01	2005.49	575.901	246.662	885.851	6.67378	6.45448	0.973544	2.45262	610.666	50.2521	9.61005	147.504	80.9221	556.141	2686.96	196.609	3083.22	337.772	1.97089	4.67252	0.427503	10.2847	3.31068	235.044	0.950949
11	16	20	30	20	168.8	44.6	15.6527	2607.8	1501.26	64.2735	51.0697	84.361	77.9474	35.9499	26.6019	11.9817	411.263	384.421	323.972	3.82093	11.0318	16.0805	15.2083	2572.13	2860.1	896.991	263.743	1190.2	7.5995	8.75185	1.15261	2.96573	489.954	51.2148	7.87365	191.176	300.449	758.922	3712.01	422.524	4359.96	666.433	2.46097	7.63498	0.336916	11.5061	3.30306	251.829	1.07058
12	17	24	29	21	157.5	47	18.9468	1514.09	831.359	56.4458	43.9285	52.526	49.0531	16.1346	19.7896	11.113	265.912	188.599	169.82	2.52114	8.07065	11.2484	11.4646	2369.05	1873.78	336.393	187.968	804.525	5.29011	7.00656	0.859412	2.4536	718.606	53.1746	4.97977	147.747	96.6949	198.654	1224.11	128.667	1398.19	215.761	3.15213	5.12838	0.312092	10.1287	2.61226	187.052	0.955084
13	19	20	28	19	170	59	20.4152	1439.73	727.101	51.8891	39.7415	33.6971	30.6073	11.6381	11.4873	6.29235	254.739	224.894	214.92	1.60387	5.67806	7.63301	7.95507	1210.91	1671.08	297.818	166.416	739.899	4.62358	6.58114	0.947765	2.46535	388.477	48.0886	4.64189	177.59	112.818	511.33	2433.5	308.634	2848.37	352.16	5.27149	4.23678	0.108887	4.6886	1.37682	144.044	0.6991
	LCLD
	中央値	5	16	20	158.5	51	20.7198	1743.55	777.915	62.0993	48.9287	59.6164	54.7938	19.1727	21.4822	11.9246	288.74	233.998	200.712	2.44802	8.20794	11.4349	13.7591	3089.86	2096.24	431.034	216.865	899.079	6.52029	7.2872	0.961031	2.36323	470.808	57.0485	7.12702	155.901	144.122	471.194	2305.2	128.899	2606.3	385.36	3.87846	5.99087	0.351443	10.2235	2.5518	190.575	0.933042
	最小値	0	4	18	145.4	40	16.2255	883.238	328.821	26.639	21.398	31.4015	28.9491	8.23581	11.7426	6.79359	132.934	113.222	75.3849	0.891681	3.50685	4.77552	6.56081	1140.11	798.866	151.287	107.963	377.267	3.48285	3.11597	0.4705	0.974287	55.447	26.9425	2.93523	52.7889	60.6207	91.7937	496.425	20.0441	553.888	119.222	1.13962	3.15104	0.144903	3.94671	1.08346	79.8822	0.424439
	最大値	13	25	27	173	75	30.7457	2644.64	1621.94	111.461	86.4641	111.241	104.573	34.8336	40.0162	27.89	560.227	392.644	371.254	4.35038	14.7513	20.0222	23.8792	6684.66	4154.65	871.035	389.341	1623	11.3446	13.8432	1.54086	3.96026	1844.4	89.3272	12.7323	297.241	314.439	1441.73	6644.59	564.55	7492.52	880.151	9.61542	13.582	0.739233	20.917	6.43052	405.308	2.11521
	HCHD
	中央値	20	32	20	162.7	48	19.6059	1443.69	710.389	51.5423	39.7415	55.8684	52.2999	18.0678	19.7896	11.113	254.739	188.599	169.82	2.45407	6.06836	8.81783	11.4646	2662.35	1671.08	336.393	172.962	739.899	5.29011	6.27846	0.783239	1.84228	489.954	50.0782	5.61243	120.939	112.818	370.745	1769.17	196.609	1973.65	290.893	2.40737	4.85284	0.352039	10.1287	2.57935	187.052	0.755002
	最小値	14	28	19	151.4	44.6	15.6527	537.193	314.844	20.5304	16.2521	18.8563	17.4308	6.15555	6.83295	3.68515	118.132	69.9997	63.5918	0.948862	3.44313	4.74044	6.63609	1210.91	1002.1	151.897	85.4732	340.696	2.50925	2.49502	0.401442	0.970266	13.4722	17.5341	3.36578	44.587	52.827	58.3772	290.807	29.2084	354.346	117.598	0.885529	2.32221	0.0766297	3.24347	0.878126	67.3954	0.410414
	最大値	24	41	21	170	60	21.875	2607.8	1501.26	70.5027	51.5639	84.361	77.9474	35.9499	26.7701	17.3639	411.263	384.421	323.972	3.82093	11.0318	16.0805	17.4696	4090.27	2860.1	896.991	263.743	1190.2	8.19974	8.75185	1.20938	2.99926	849.385	64.0999	9.61005	191.176	300.449	978.659	4613.2	422.524	5302.21	666.433	5.27149	8.28195	0.543056	16.4184	4.22881	322.079	1.18815
								0.828014	0.913196	0.829998	0.812233	0.937133	0.954486	0.942369	0.921209	0.931942	0.882244	0.805985	0.846088	1.00247	0.739328	0.771136	0.833236	0.861643	0.797181	0.780433	0.797553	0.822952	0.81133	0.861573	0.814999	0.779558	1.04067	0.877818	0.787486	0.775741	0.782795	0.78682	0.767467	1.52529	0.757263	0.75486	0.620702	0.810039	1.0017	0.990725	1.0108	0.981514	0.809183
[truncated: 166 more columns]

## Sheet: Data for Figure 4
			BDI-II
			>=14	<=13				BDI-II≥14	BDI-II≤13
	MDCQ	>=27	13	8	21		≥27	61.9048	38.0952
		<=26	6	59	65		≤26	9.23077	90.7692
			19	67	86
			BDI
			>=14	<=13
	MDCQ	>=26	4.86047	17.1395	22
		<=25	14.1395	49.8605	64
			19	67	86
	χ2=	6.14799e-07
