# Supplementary material for: Extent of Unidentified Complaints and Depression Is Inversely Associated with Fish and Shellfish Intake in Young Japanese Women
Source: Nutrients. 2025 Apr 3;17(7):1252. doi: 10.3390/nu17071252 (PMC11990306; doi:10.3390/nu17071252)
Supplement: Supplementary file 1 [file nutrients-17-01252-s001.zip › Suppl_Tables_nutrients-3550246_rev.1.xlsx]

## Sheet: Table S1
		Table S1. Comparison of anthropometric parameters and daily nutrient and food intakes between low (LC, ≤26 MDCQ) and high complaints (HC, ≥27 MDCQ) groups.
		Parameter	Low complaints (LC, n = 65)	High complaints (HC, n = 21)	p-value (LC vs HC)
		Anthropometrics
		Height (m)	1.58 (1.45 -1.73)	1.62 (1.51 1.70)	0.003
		Weight (kg)	51.0 (35.2 -75.0)	51.2 (44.6 -68.0)	0.944
		BMI (kg/m2)	20.7 (15.2 -30.7)	20.3 (15.7-25.4)	0.113
		Daily nutrient intake
		Energy (kJ)	6720 (2247 - 10912)	7297 (3694 - 11067)	0.393
		Carbohydrate (g)	232 (113 -393)	225 (70 - 384)	0.523
		Protein (g)	61.0 (26.6 - 111.5)	51.9 (20.5 - 74.7)	0.059
		Fat (g)	59.8 (31.4 - 111.2)	55.9 (18.9 - 84.4)	0.34
		(Fatty acids)
		Saturated fatty acid (g)	19.2 (8.2 - 34.8)	18.4 (6.2 - 35.9)	0.58
		Monounsaturated fatty acid (g)	21.7 (11.7 - 40.0)	19.8 (6.8 - 28.5)	0.363
		n-6 polyunsaturated fatty acid (g)	10.2 (5.2 - 23.2)	9.4 (3.2 - 14.8)	0.165
		n-3 polyunsaturated fatty acid (g)	1.92 (0.84 - 4.66)	1.67 (0.53 - 2.55)	0.027
		α-linoleic acid (mg)	1383 (711 - 3599)	1272 (436 - 2396)	0.199
		Eicosapentaenoic acid (EPA) (mg)	127 (23 -346)	86 (2 - 235)	0.014
		Docosahexaenoic acid (DHA) (mg)	234 (55 - 573)	155 (32 - 402)	0.005
		(Minerals)
		Sodium (g)	3.09 (1.14 - 6.68)	2.71 (1.21 - 5.74)	0.385
		Potassium (g)	2.10 (0.80 - 4.15)	1.87 (1.00 - 2.86)	0.303
		Calcium (mg)	429 (151 - 871)	413 (152 - 897)	0.175
		Magnesium (mg)	217 (108 - 389)	192 (86 -288)	0.248
		Iron (mg)	6.5 (3.5 -11.3)	6.1 (2.5 - 9.0)	0.264
		Zinc (mg)	7.3 (3.1 - 13.8)	6.6 (2.5 -9.1)	0.111
		Copper (mg)	1.0 (0.5 - 1.5)	0.9 (0.4 - 1.2)	0.162
		Manganese (mg)	2.4 (1.0 - 4.0)	2.5 (1.0 - 3.0)	0.305
		Iodine (µg)	422 (55 - 1844)	514 (14 -3259)	0.368
		Selenium (µg)	55.6 (26.9 - 89.3)	49.1 (17.5 -75.2)	0.036
		Chromium (µg)	7.1 (2.9 -12.7)	7.2 (3.1 - 9.6)	0.867
		Molybdenum (µg)	156 (53 - 297)	148 (45 - 191)	0.119
		(Vitamines)
		Vitamin A (µgRAE)	386 (119 - 880)	352 (118 - 670)	0.415
		Vitamin D (µg)	3.9 (1.1 -9.6)	2.5 (0.9 - 5.3)	0.004
		Vitamin E (α-tocopherol) (µg)	6.0 (3.2 - 13.6)	5.3 (2.3 - 8.4)	0.102
		Vitamin K (µg)	191 (78 - 405)	195 (67 - 334)	0.439
		Vitamin B1 (mg)	0.93 (0.42 - 2.12)	0.92 (0.41 - 1.25)	0.288
		Viatmin B2 (mg)	1.01 (0.45 - 1.95)	0.92 (0.36 - 1.65)	0.31
		Niacin (mgNE)	25.6 (10.7 - 50.8)	23.4 (9.7 - 33.3)	0.058
		Pantothenic acid (mg)	5.2 (2.4 - 9.8)	4.6 (2.4 -7.2)	0.103
		Vitamin B6 (mg)	1.0 (0.4 - 2.3)	1.0 (0.34 - 1.4)	0.563
		Biotin (µg)	26.1 (12.3 - 46.2)	23.2 (11.0 - 38.8)	0.312
		Folic acid (µg)	234 (94 -466)	217 (106 - 400)	0.702
		Vitamin B12 (µg)	4.0 (1.1 - 8.3)	3.0 (0.8 - 6.6)	0.014
		Vtamin C (mg)	61.8 (14.9 - 166.5)	69.0 (14.2 - 114.9)	0.763
		Daily food intake
		Grains (g)	686 (123 - 1431)	593 (73 - 765)	0.099
		Potatos (g)	25.0 (0 - 131.2)	12.5 (0 - 131.2)	0.088
		Green-yellow vegetables (g)	15.4 (1.9 - 52.1)	17.4 (1.9 - 33.8)	0.629
		Light-colored vegetables (g)	29.2 (1.6 - 90.2)	31.9 (0 -84.9)	0.485
		Fruits (g)	22.4 (0 - 117.7)	39.2 (0 - 117.7)	0.166
		Legumes (g)	58.7 (0 - 264.1)	46.9 (0 - 140.8)	0.251
		Fish and shellfish (g)	53.8 (2.6 - 148.7)	35.9 (0 - 107.7)	0.005
		Meat and poultry (g)	189 (25 - 669)	202 (51 - 366)	0.615
		Eggs (g)	43.1 (10.8 - 129.4)	43.1 (0 - 75.5)	0.378
		Dairy foods (g)	140 (13 - 416)	112 (13 - 612)	0.355
		Nuts (g)	3.4 (0 - 48.6)	1.7 (0 - 30.7)	0.305
		Data are expressed as median (minimum - maximum). Mann-Whitney U tests were performed for statistical analysis to compare the differences between LC and HC groups.

## Sheet: Table S2
		Table S2. Comparison of anthropometric parameters and daily nutrient and food intakes between low (LD, ≤ 13 BDI-II) and high depression (HD, ≥ 14 BDI-II) groups.
		Parameter	Low depression (LD, n = 67)	High depression (HD, n = 19)	p-value (LD vs HD)
		Anthropometrics
		Height (m)	1.58 (1.45 - 1.73)	1.60 (1.51 - 1.70)	0.163
		Weight (kg)	52.0 (40.0 - 75.0)	48.0 (35.2 - 60.0)	0.089
		BMI (kg/m2)	20.7 (16.2 - 30.7)	19.6 (15.2 - 23.0)	0.009
		Daily nutrient intake
		Energy (kJ)	7393 (3694 - 11067)	6535 (2247 - 10912)	0.088
		Carbohydrate (g)	232 (113 -393)	204 (70 - 384)	0.086
		Protein (g)	62.1 (26.6 - 111.5)	51.9 (20.5 - 75.3)	0.047
		Fat (g)	59.6 (31.4 - 111.2)	58.8 (18.9 - 84.4)	0.385
		(Fatty acids)
		Saturated fatty acid (g)	19.2 (8.2 - 34.8)	18.1 (6.2 - 35.9)	0.522
		Monounsaturated fatty acid (g)	21.5 (11.7 - 40.0)	20.4 (6.8 - 26.8)	0.45
		n-6 polyunsaturated fatty acid (g)	10.0 (5.6 - 23.2)	9.8 (3.2 - 15.3)	0.476
		n-3 polyunsaturated fatty acid (g)	1.85 (1.07 - 4.66)	1.74 (0.53 - 2.53)	0.16
		α-linoleic acid (mg)	1315 (711 - 3599)	1383 (436 - 2396)	0.45
		Eicosapentaenoic acid (EPA) (mg)	129 (9 -346)	86 (2 - 272)	0.016
		Docosahexaenoic acid (DHA) (mg)	234 (32 - 573)	155 (48 - 435)	0.016
		(Minerals)
		Sodium (g)	2.95 (1.14 - 6.68)	2.75 (1.21 - 4.65)	0.495
		Potassium (g)	2.12 (0.80 - 4.15)	1.78 (1.00 - 2.86)	0.144
		Calcium (mg)	431 (151 - 871)	391 (152 - 897)	0.137
		Magnesium (mg)	221 (108 - 389)	188 (86 -264)	0.102
		Iron (mg)	6.5 (3.5 -11.3)	5.6 (2.5 - 8.2)	0.091
		Zinc (mg)	7.4 (3.1 - 13.8)	6.5 (2.5 -8.8)	0.046
		Copper (mg)	1.0 (0.5 - 1.5)	0.9 (0.4 - 1.3)	0.072
		Manganese (mg)	2.4 (1.0 - 4.0)	2.2 (1.0 - 3.2)	0.109
		Iodine (µg)	485 (55 - 3259)	438 (14 -849)	0.368
		Selenium (µg)	55.6 (24.5 - 89.3)	50.1 (17.5 -70.2)	0.096
		Chromium (µg)	7.2 (2.9 -12.7)	6.2 (3.4 - 9.6)	0.449
		Molybdenum (µg)	156 (53 - 297)	143 (45 - 218)	0.047
		(Vitamines)
		Vitamin A (µgRAE)	388 (119 - 880)	337 (118 - 666)	0.231
		Vitamin D (µg)	3.8 (1.1 -9.6)	2.5 (0.9 - 6.9)	0.016
		Vitamin E (α-tocopherol) (µg)	6.0 (3.2 - 13.6)	5.3 (2.3 - 8.3)	0.131
		Vitamin K (µg)	191 (80 - 405)	195 (67 - 322)	0.39
		Vitamin B1 (mg)	0.93 (0.42 - 2.12)	0.88 (0.41 - 1.19)	0.237
		Viatmin B2 (mg)	1.02 (0.42 - 1.95)	0.88 (0.36 - 1.65)	0.117
		Niacin (mgNE)	26.1 (10.7 - 50.8)	22.5 (9.7 - 33.5)	0.019
		Pantothenic acid (mg)	5.3 (2.4 - 9.8)	4.3 (2.4 -7.2)	0.057
		Vitamin B6 (mg)	1.0 (0.40 - 2.3)	1.0 (0.4 - 1.3)	0.198
		Biotin (µg)	28.2 (11.0 - 46.2)	22.3 (13.3 - 38.8)	0.04
		Folic acid (µg)	234 (94 -466)	204 (106 - 347)	0.388
		Vitamin B12 (µg)	4.1 (1.1 - 8.3)	2.8 (0.8 - 6.6)	0.004
		Vtamin C (mg)	62.7 (14.9 - 166.5)	66.3 (14.2 - 114.9)	0.775
		Daily food intake
		Grains (g)	688 (123 - 1431)	531 (73 - 765)	0.015
		Potatos (g)	25.0 (0 - 131.2)	12.5 (0 - 131.2)	0.169
		Green-yellow vegetables (g)	16.4 (1.9 - 52.1)	13.5 (1.9 - 33.8)	0.254
		Light-colored vegetables (g)	30.5 (1.6 - 90.2)	27.3 (0 -70.7)	0.595
		Fruits (g)	22.4 (0 - 117.7)	16.8 (0 - 117.7)	0.344
		Legumes (g)	58.7 (0 - 264.1)	46.9 (0 - 140.8)	0.069
		Fish and shellfish (g)	53.8 (0.0 - 148.7)	35.9 (0 - 107.7)	0.006
		Meat and poultry (g)	189 (25 - 669)	177 (88 - 302)	0.617
		Eggs (g)	53.9 (10.8 - 86.3)	43.1 (0 - 129.4)	0.125
		Dairy foods (g)	140 (13 - 416)	112 (13 - 612)	0.318
		Nuts (g)	3.4 (0 - 48.6)	1.7 (0 - 15.4)	0.111
		Data are expressed as median (minimum - maximum). Mann-Whitney U tests were performed for statistical analysis to compare the differences between LD and HD groups.

## Sheet: Table S3
		Table S3. Comparison of anthropometric parameters and daily nutrient and food intakes between LC-LD (≤26 MDCQ and ≤13 BDI-II) and HC-HD (≥27 MDCQ and ≥14 BDI-II) groups.
		Parameter	LC-LD (n = 59)	HC-HD (n = 13)	p-value (LC-LD vs HC-HD)
		Anthropometrics
		Height (m)	1.59 (1.45 - 1.73)	1.63 (1.51 - 1.70)	0.01
		Weight (kg)	51.0 (40.0 - 75.0)	48.0 (44.6 - 60.0)	0.259
		BMI (kg/m2)	20.7 (16.2 - 30.7)	19.6 (15.7 - 21.9)	0.014
		Daily nutrient intake
		Energy (kJ)	7297 (3694 - 11067)	6041 (2247 - 10912)	0.092
		Carbohydrate (g)	234 (113 -393)	189 (70 -384)	0.085
		Protein (g)	62.1 (26.6 - 111.5)	51.5 (20.5 - 70.5)	0.036
		Fat (g)	59.6 (31.4 - 111.2)	55.9 (18.9 - 84.4)	0.334
		(Fatty acids)
		Saturated fatty acid (g)	19.2 (8.2 - 34.8)	18.1 (6.2 - 35.9)	0.505
		Monounsaturated fatty acid (g)	21.5 (11.7 - 40.0)	19.8 (6.8 - 26.8)	0.323
		n-6 polyunsaturated fatty acid (g)	10.1 (5.6 - 23.2)	9.4 (3.2 - 14.8)	0.227
		n-3 polyunsaturated fatty acid (g)	1.85 (1.07 -4.66)	1.51 (0.53 -2.53)	0.033
		α-linoleic acid (mg)	1362 (711 - 3599)	1265 (435 - 2396)	0.211
		Eicosapentaenoic acid (EPA) (mg)	127 (23 -346)	60 (2 - 235)	0.004
		Docosahexaenoic acid (DHA) (mg)	234 (58 - 573)	87 (48 - 402)	0.003
		(Minerals)
		Sodium (g)	3.09 (1.14 - 6.68)	2.62 (1.21 - 4.09)	0.239
		Potassium (g)	2.10 (0.80 - 4.15)	1.67 (1.00 - 2.86)	0.085
		Calcium (mg)	431 (151 - 871)	336 (152 - 897)	0.085
		Magnesium (mg)	217 (108 - 389)	173 (86 -264)	0.066
		Iron (mg)	6.5 (3.5 -11.3)	5.3 (2.5 - 8.2)	0.084
		Zinc (mg)	7.3 (3.1 - 13.8)	6.3 (2.5 -8.8)	0.03
		Copper (mg)	1.0 (0.5 - 1.5)	0.8 (0.4 - 1.2)	0.057
		Manganese (mg)	2.4 (1.0 - 4.0)	1.8 (1.0 - 3.0)	0.085
		Iodine (µg)	471 (55 - 1844)	490 (14 -849)	0.731
		Selenium (µg)	57.0 (26.9 - 89.3)	50.1 (17.5 -64.1)	0.042
		Chromium (µg)	7.1 (2.9 -12.7)	5.6 (3.4 - 9.6)	0.478
		Molybdenum (µg)	156 (53 - 297)	121 (45 - 191)	0.04
		(Vitamines)
		Vitamin A (µgRAE)	386 (119 - 880)	291 (118 - 666)	0.124
		Vitamin D (µg)	3.9 (1.1 -9.6)	2.4 (0.9 - 5.3)	0.004
		Vitamin E (α-tocopherol) (µg)	6.0 (3.2 - 13.6)	4.9 (2.3 - 8.3)	0.039
		Vitamin K (µg)	191 (80 - 405)	187 (67 - 322)	0.247
		Vitamin B1 (mg)	0.93 (0.42 - 2.12)	0.76 (0.41 - 1.19)	0.178
		Viatmin B2 (mg)	1.02 (0.42 - 1.95)	0.88 (0.36 - 1.65)	0.117
		Niacin (mgNE)	25.6 (10.7 - 50.8)	22.5 (9.7 - 29.9)	0.012
		Pantothenic acid (mg)	5.2 (2.4 - 9.8)	4.1 (2.4 -7.2)	0.043
		Vitamin B6 (mg)	1.00 (0.40 - 2.33)	0.93 (0.39 - 1.32)	0.16
		Biotin (µg)	28.1 (12.3 - 46.2)	21.9 (13.3 - 38.8)	0.097
		Folic acid (µg)	228 (94 -466)	181 (106 - 347)	0.285
		Vitamin B12 (µg)	4.0 (1.1 - 8.3)	2.4 (0.8 - 5.5)	0.002
		Vtamin C (mg)	61.7 (14.9 - 166.5)	64.1 (14.2 - 114.9)	0.731
		Daily food intake
		Grains (g)	688 (123 - 1431)	531 (73 - 765)	0.03
		Potatos (g)	31.2 (0 - 131.2)	25.0 (0 - 131.2)	0.242
		Green-yellow vegetables (g)	15.4 (1.9 - 52.1)	17.4 (1.9 - 33.8)	0.387
		Light-colored vegetables (g)	29.2 (1.6 - 90.2)	27.3 (0 -70.7)	0.786
		Fruits (g)	22.4 (0 - 117.7)	44.8 (0 - 117.7)	0.414
		Legumes (g)	58.7 (0 - 264.1)	41.1 (0 - 140.8)	0.197
		Fish and shellfish (g)	53.8 (2.6 - 148.7)	12.8 (0 - 107.7)	0.001
		Meat and poultry (g)	189 (25 - 669)	177 (88 - 303)	0.649
		Eggs (g)	53.9 (10.8 - 86.3)	43.1 (0 - 75.5)	0.192
		Dairy foods (g)	140 (13 - 416)	112 (13 - 612)	0.349
		Nuts (g)	3.4 (0 - 48.6)	1.7 (0 - 5.1)	0.093
		Data are expressed as median (minimum - maximum). Mann-Whitney U tests were performed for statistical analysis to compare the differences between LD and HD groups.
